# Supplementary material for: Highly accessible AU-rich regions in 3’ untranslated regions are hotspots for binding of regulatory factors
Source: PLoS Comput Biol. 2017 Apr 14;13(4):e1005460. doi: 10.1371/journal.pcbi.1005460 (PMC5409497; doi:10.1371/journal.pcbi.1005460)
Supplement: S2 Appendix — Extended bed file containing all the 50nt 3’UTR windows containing RBP binding sites considered in this study. For each window, the genomic coordinates of the window and the list of all the RBPs binding in them, and their enrichment, is provided. (BED) [file pcbi.1005460.s002.bed]

chrX	150576227	150576277	ENST00000330374_2700_2749	1	+	IMP1:8.556
chr2	74093483	74093533	ENST00000394070_4100_4149	2	+	CstF-64tau:2.653,HuR:1.685
chr4	154260265	154260315	ENST00000338700_4150_4199	3	+	CF_Im59:3.417,CF_Im68:1.148,MOV10:11.421
chr14	53239771	53239821	ENST00000354586_1950_1999	1	+	ZC3H7B:14.662
chr13	49781728	49781778	ENST00000337156_200_249	2	+	CPSF-30:9.485,HuR:15.194
chr5	72206547	72206597	ENST00000337273_2050_2099	4	+	AGO1:11.520,FMR1:1.118,HuR:0.340,ZC3H7B:3.231
chrX	15850126	15850176	ENST00000380291_900_949	1	-	MOV10:3.125
chr4	13571137	13571187	ENST00000040738_450_499	2	-	CPSF-30:10.029,EWSR1:9.466
chr8	19824468	19824518	ENST00000311322_1650_1699	1	+	PUM2:54.982
chr5	179662986	179663036	ENST00000452135_350_399	2	-	CF_Im25:2.210,FMR1:2.653
chr16	19130888	19130938	ENST00000381440_3500_3549	1	+	LIN28:35.381
chr2	27171760	27171810	ENST00000288699_1900_1949	4	+	CPSF-30:6.683,CPSF-73:11.544,IMP1:3.841,IMP2:3.206
chr1	151554430	151554480	ENST00000368849_250_299	1	+	ZC3H7B:2.635
chr15	49282443	49282493	ENST00000559471_1950_1999	2	-	CstF-64tau:4.548,PUM2:165.161
chr3	49572979	49573029	ENST00000545947_2350_2399	4	+	CF_Im25:1.886,CF_Im59:3.164,MOV10:1.515,ZC3H7B:2.789
chr3	101043989	101044039	ENST00000394095_750_799	3	-	IMP3:15.679,TAF:62.411,ZC3H7B:24.746
chr17	26873917	26873967	ENST00000484980_350_399	2	-	CPSF-30:5.634,Fip1:0.915
chr19	18417626	18417676	ENST00000593829_600_649	1	-	MOV10:0.196
chr6	89806299	89806349	ENST00000452027_1950_1999	2	-	IMP3:20.308,MOV10:9.666
chr5	149936491	149936541	ENST00000261797_3600_3649	2	+	C22orf28:35.811,CstF-64tau:1.099
chr16	75141695	75141745	ENST00000335325_100_149	1	+	CF_Im68:1.595
chr2	197628939	197628989	ENST00000263956_300_349	2	-	IMP1:12.035,IMP2:15.068
chr11	119173288	119173338	ENST00000264033_2800_2849	1	+	FMR1:9.451
chr18	48257821	48257871	ENST00000400384_1600_1649	1	+	AGO2:4.646
chr1	19665863	19665913	ENST00000264203_150_199	2	-	AGO1:2.092,AGO2:2.153
chr6	41764173	41764223	ENST00000394253_50_99	4	-	AGO1:11.794,CAPRIN1:10.404,IMP2:10.538,ZC3H7B:7.277
chr12	123640956	123641006	ENST00000541076_350_399	2	-	IMP3:2.859,PUM2:117.810
chr4	170911481	170911531	ENST00000361618_1000_1049	1	-	ZC3H7B:15.532
chr13	111372826	111372876	ENST00000375774_550_599	1	+	ZC3H7B:8.486
chr3	119545137	119545187	ENST00000264235_450_499	4	-	CAPRIN1:12.696,HuR:2.288,IMP2:1.429,IMP3:5.771
chr5	76728612	76728662	ENST00000296679_300_349	1	-	ZC3H7B:0.723
chr2	128949113	128949163	ENST00000375990_1800_1849	2	+	C22orf28:21.527,HuR:0.570
chr11	6503548	6503598	ENST00000254616_100_149	1	+	CF_Im68:0.938
chr7	28860643	28860693	ENST00000357727_1750_1799	7	+	FUS:27.531,IMP1:26.731,IMP2:2.479,IMP3:14.017,LIN28:49.243,TAF:26.570,ZC3H7B:2.370
chr9	100434078	100434128	ENST00000375147_600_649	2	+	CAPRIN1:7.227,MOV10:1.021
chr5	172565345	172565395	ENST00000540014_4600_4649	2	+	CstF-64tau:6.146,MOV10:5.881
chr16	69377262	69377312	ENST00000288025_0_49	1	-	Fip1:26.422
chr14	103810236	103810286	ENST00000216554_2850_2899	1	+	CF_Im25:0.578
chr3	33539575	33539625	ENST00000399362_500_549	1	-	CF_Im59:1.738
chr2	128062257	128062307	ENST00000409947_2850_2899	3	-	EWSR1:32.727,FUS:13.682,FXR1:64.428
chr14	54893734	54893784	ENST00000216416_750_799	2	-	C22orf28:15.366,CAPRIN1:12.528
chr16	4739397	4739447	ENST00000399577_3100_3149	1	+	CPSF-160:0.531
chr12	125513273	125513323	ENST00000341446_3300_3349	5	+	EWSR1:50.138,FUS:5.680,FXR1:14.328,IMP1:7.878,IMP3:12.984
chr3	14713998	14714048	ENST00000383794_1300_1349	4	+	AGO1:12.532,AGO2:9.330,IMP2:13.996,IMP3:10.363
chr14	20835548	20835598	ENST00000262715_1000_1049	1	-	HuR:0.956
chr3	185208327	185208377	ENST00000421852_950_999	1	-	Fip1:3.503
chr1	202993265	202993315	ENST00000367242_1100_1149	2	+	AGO1:15.467,AGO2:6.824
chrX	148561479	148561529	ENST00000340855_2750_2799	1	-	HuR:1.008
chr9	112140838	112140888	ENST00000412145_950_999	1	-	MOV10:0.972
chr10	98281522	98281572	ENST00000371142_450_499	9	-	AGO2:0.583,AUF1:6.385,CAPRIN1:6.319,FMR1:0.784,FUS:5.468,Fip1:1.250,IMP2:2.626,LIN28:15.648,TAF:6.157
chr1	54232395	54232445	ENST00000371429_1200_1249	1	-	EWSR1:6.411
chr20	32441413	32441463	ENST00000217402_50_99	1	+	HuR:0.128
chr2	203424716	203424766	ENST00000374580_50_99	1	+	FMR1:4.470
chr1	36805302	36805352	ENST00000359297_3450_3499	1	-	CF_Im25:0.625
chr12	48237981	48238031	ENST00000229022_500_549	2	-	IMP2:6.857,IMP3:6.923
chr12	50038750	50038800	ENST00000335154_800_849	2	-	HuR:0.563,PUM2:434.617
chr7	130037834	130037884	ENST00000223208_850_899	3	-	CF_Im25:5.576,CF_Im68:0.393,ZC3H7B:1.172
chr14	92246096	92246146	ENST00000435962_3300_3349	1	-	DICER1:28.905
chr19	57090148	57090198	ENST00000330619_200_249	2	+	EWSR1:44.492,ZC3H7B:60.856
chr3	15113091	15113141	ENST00000253699_2150_2199	3	-	CPSF-160:2.838,HuR:0.438,MOV10:4.164
chr2	47129104	47129154	ENST00000409105_3450_3499	1	-	CF_Im25:2.882
chr3	196311686	196311736	ENST00000311630_500_549	4	+	AGO1:30.289,CAPRIN1:9.823,CF_Im59:0.570,FMR1:2.536
chr10	13360744	13360794	ENST00000327347_350_399	2	-	HuR:4.011,MOV10:2.919
chr8	144915934	144915984	ENST00000442628_1850_1899	2	-	CF_Im59:1.220,CF_Im68:0.911
chr7	128410146	128410196	ENST00000535623_1650_1699	11	+	AUF1:8.480,CPSF-160:0.838,DICER1:5.127,EWSR1:30.169,FUS:6.880,FXR1:10.124,LIN28:13.946,NOP58:1.383,TAF:14.939,UPF1:56.985,WDR33:1.252
chr1	3806326	3806376	ENST00000361605_150_199	5	-	CAPRIN1:12.210,IMP2:10.718,IMP3:3.996,LIN28:13.101,TAF:6.627
chr1	156669770	156669820	ENST00000368222_0_49	2	-	CF_Im25:1.141,CF_Im68:0.037
chr11	108378316	108378366	ENST00000265843_1900_1949	1	-	FMR1:37.056
chr14	105676590	105676640	ENST00000546474_250_299	2	-	CF_Im68:0.187,HuR:0.057
chr11	2965911	2965961	ENST00000380542_950_999	2	-	Fip1:0.340,MOV10:0.271
chr3	142777639	142777689	ENST00000319822_2350_2399	1	+	ZC3H7B:2.319
chr16	71886810	71886860	ENST00000427980_1100_1149	5	+	FUS:5.209,HuR:1.138,IMP1:12.645,IMP3:24.627,LIN28:46.587
chr17	55939002	55939052	ENST00000577830_1600_1649	3	-	CF_Im59:1.181,CF_Im68:1.134,HuR:2.574
chr7	43665588	43665638	ENST00000319357_1150_1199	1	+	MOV10:1.070
chr1	115259792	115259842	ENST00000438362_950_999	2	-	CAPRIN1:5.848,FMR1:2.997
chr21	33685731	33685781	ENST00000382751_1450_1499	1	-	AGO2:9.441
chr1	201850179	201850229	ENST00000361565_5000_5049	1	+	MOV10:0.710
chrX	153195042	153195092	ENST00000464845_350_399	1	-	RBM10:0.541
chr6	11577341	11577391	ENST00000379426_1550_1599	12	+	CAPRIN1:169.819,FUS:24.763,FXR1:124.931,HuR:4.327,IMP1:64.878,IMP2:47.781,IMP3:5.146,LIN28:88.582,MOV10:13.811,PAPD5:119.108,UPF1:119.867,ZC3H7B:61.928
chr14	52195694	52195744	ENST00000395718_950_999	3	+	CAPRIN1:34.087,Fip1:11.823,ZC3H7B:1.048
chr10	11913102	11913152	ENST00000277570_700_749	1	+	ZC3H7B:6.551
chr1	11083708	11083758	ENST00000240185_1000_1049	8	+	AGO1:5.275,AGO2:1.343,CAPRIN1:5.816,CF_Im59:2.854,CF_Im68:2.132,CstF-64tau:0.623,HuR:0.733,MOV10:4.382
chr22	28378011	28378061	ENST00000397906_150_199	1	-	IMP2:2.150
chr14	92525216	92525266	ENST00000545170_5400_5449	1	-	IMP2:5.496
chr8	104085172	104085222	ENST00000395862_4200_4249	1	+	CF_Im25:2.916
chrX	107398932	107398982	ENST00000394872_1250_1299	1	-	AGO2:11.173
chr22	26849051	26849101	ENST00000398145_100_149	2	-	HuR:0.440,ZC3H7B:0.263
chr5	139713186	139713236	ENST00000230990_650_699	4	-	HuR:1.656,QKI:160.712,TTP:149.682,ZC3H7B:7.114
chr10	116736285	116736335	ENST00000298746_1150_1199	2	+	CAPRIN1:12.734,FUS:5.571
chr4	57260270	57260320	ENST00000264220_1200_1249	2	-	CAPRIN1:7.528,MOV10:6.081
chr1	162569200	162569250	ENST00000271469_50_99	4	+	CF_Im68:0.864,DGCR8:12.013,FMR1:1.656,NOP58:1.841
chr5	118730023	118730073	ENST00000504771_950_999	1	+	AGO2:1.984
chr4	128754026	128754076	ENST00000296464_0_49	5	+	EWSR1:15.483,FUS:6.658,IMP3:8.878,RBM10:0.540,TAF:16.064
chr10	112658343	112658393	ENST00000393104_500_549	5	+	AGO1:44.910,AGO2:41.440,AGO3:53.921,AGO4:115.375,ZC3H7B:7.355
chr4	71659061	71659111	ENST00000226328_2050_2099	1	+	ZC3H7B:3.675
chr20	60756011	60756061	ENST00000331758_1750_1799	2	+	CAPRIN1:14.438,CstF-64tau:3.351
chr9	132998498	132998548	ENST00000372398_3250_3299	1	+	MOV10:1.751
chr8	91636001	91636051	ENST00000458549_1850_1899	1	-	Fip1:7.053
chr11	61171884	61171934	ENST00000340437_250_299	1	-	HuR:0.012
chr8	38710238	38710288	ENST00000379931_4700_4749	2	+	AGO1:12.952,AGO2:25.714
chr1	77094738	77094788	ENST00000328299_250_299	1	+	CF_Im59:2.730
chr9	79001617	79001667	ENST00000376736_650_699	2	-	AGO1:4.070,CPSF-73:61.837
chr5	151188799	151188849	ENST00000394123_5150_5199	1	+	DGCR8:21.652
chr5	112350528	112350578	ENST00000389063_1350_1399	3	+	CF_Im59:2.866,CPSF-30:15.652,EWSR1:4.432
chr11	58387176	58387226	ENST00000316059_2000_2049	1	+	CPSF-100:21.466
chr5	148748464	148748514	ENST00000514349_250_299	1	+	HuR:5.400
chr3	8921043	8921093	ENST00000264926_1950_1999	2	-	DICER1:10.836,Fip1:3.481
chr16	72146443	72146493	ENST00000268482_50_99	1	+	CF_Im25:2.524
chr2	27599583	27599633	ENST00000233575_0_49	2	+	CF_Im59:0.064,DGCR8:3.995
chr1	171561833	171561883	ENST00000367742_850_899	1	+	CF_Im59:1.138
chr1	156437089	156437139	ENST00000348159_300_349	1	-	AGO2:31.219
chr5	180218436	180218486	ENST00000446023_150_199	6	-	CPSF-100:31.922,CPSF-160:1.103,DICER1:2.862,IMP1:3.418,IMP3:2.816,ZC3H7B:1.313
chr1	153634774	153634824	ENST00000361891_50_99	3	-	C17orf85:10.747,CAPRIN1:0.438,RBM10:0.060
chr16	67673022	67673072	ENST00000264010_1250_1299	3	+	AGO1:5.865,CAPRIN1:6.965,IMP3:0.543
chr3	124689048	124689098	ENST00000311127_400_449	1	-	AGO2:15.477
chr13	107145040	107145090	ENST00000245323_300_349	2	-	CPSF-30:0.860,FMR1:2.234
chr11	128838704	128838754	ENST00000310343_50_99	2	-	AGO2:14.346,ZC3H7B:15.433
chr17	54943149	54943199	ENST00000284061_3000_3049	3	+	CstF-64tau:5.480,PUM2:79.600,ZC3H7B:6.097
chr12	12482863	12482913	ENST00000535902_50_99	1	-	Fip1:5.325
chr18	45360650	45360700	ENST00000402690_7500_7549	1	-	PAPD5:81.987
chr1	31732671	31732721	ENST00000263694_200_249	2	-	DICER1:5.055,HuR:18.332
chr6	96054828	96054878	ENST00000358812_550_599	2	+	HuR:5.575,IMP3:27.423
chr12	70211923	70211973	ENST00000550536_2700_2749	1	+	MOV10:5.224
chr4	122737645	122737695	ENST00000274026_1100_1149	2	-	ALKBH5:97.173,CAPRIN1:5.322
chr7	141360958	141361008	ENST00000536163_1450_1499	1	-	ZC3H7B:1.447
chr18	73001643	73001693	ENST00000322038_1050_1099	2	+	CF_Im59:1.865,CstF-64tau:1.991
chr15	65869364	65869414	ENST00000261875_650_699	6	+	AGO1:1.830,EWSR1:2.742,FXR1:10.526,IMP1:2.671,IMP3:10.506,LIN28:3.937
chr7	120616945	120616995	ENST00000315870_2050_2099	2	+	AGO1:20.656,AGO2:25.060
chr18	8638407	8638457	ENST00000329286_150_199	2	+	AUF1:7.592,NOP56:5.151
chr3	150261847	150261897	ENST00000479209_350_399	1	-	CAPRIN1:6.582
chr14	57115162	57115212	ENST00000261556_950_999	1	+	HuR:0.790
chr20	43567380	43567389	ENST00000372824_0_49	1	+	C22orf28:13.021
chr20	43567766	43567807	ENST00000372824_0_49/2	1	+	C22orf28:13.021
chr3	140695442	140695492	ENST00000446041_150_199	1	+	HuR:0.096
chr6	139498339	139498389	ENST00000367658_100_149	1	+	FMR1:4.100
chr6	11579741	11579791	ENST00000379426_3950_3999	5	+	AUF1:27.540,CAPRIN1:28.303,EWSR1:63.460,HuR:17.927,ZC3H7B:63.959
chr14	38016523	38016573	ENST00000327441_350_399	1	+	ZC3H7B:37.452
chr11	61113972	61114022	ENST00000394900_0_49	2	+	CAPRIN1:6.797,CF_Im68:1.227
chr10	95429435	95429485	ENST00000359204_100_149	4	-	CAPRIN1:22.607,CF_Im25:11.579,CF_Im59:4.006,CF_Im68:4.080
chr7	130038534	130038584	ENST00000223208_150_199	1	-	CAPRIN1:12.702
chr15	41773982	41774032	ENST00000389629_1100_1149	2	+	IMP2:10.079,IMP3:8.141
chr7	36366221	36366271	ENST00000317020_100_149	1	-	CAPRIN1:42.440
chr21	40568137	40568187	ENST00000342449_0_49	2	-	AGO1:32.301,AGO3:191.219
chr2	152655692	152655742	ENST00000295087_4050_4099	4	-	FUS:10.123,IMP1:17.474,IMP2:16.408,IMP3:26.506
chrX	12740149	12740199	ENST00000380682_1500_1549	4	+	CF_Im68:10.461,FXR1:65.604,PUM2:501.098,ZC3H7B:47.980
chr1	114516631	114516681	ENST00000369558_500_549	3	+	EWSR1:17.800,IMP2:7.310,IMP3:2.362
chr19	45853289	45853339	ENST00000391945_1550_1599	2	-	AGO2:2.064,CAPRIN1:3.439
chr16	14359748	14359798	ENST00000571589_4450_4499	1	+	MOV10:4.436
chr1	112255170	112255220	ENST00000369709_150_199	2	+	CF_Im59:1.870,RBM10:0.707
chr7	111367282	111367332	ENST00000428084_1000_1049	1	-	FXR1:27.946
chr14	53238171	53238221	ENST00000354586_350_399	2	+	AGO2:22.488,ZC3H7B:8.797
chr2	152331782	152331832	ENST00000243326_200_249	1	+	HuR:0.361
chr22	22117391	22117441	ENST00000215832_1100_1149	5	-	CPSF-73:42.161,CstF-64tau:1.150,Fip1:0.708,IMP3:10.133,WDR33:4.225
chr1	215795007	215795057	ENST00000259154_1050_1099	2	+	CF_Im25:1.164,PUM2:89.358
chr18	47351493	47351543	ENST00000285039_1300_1349	1	-	HuR:0.678
chr8	28205288	28205338	ENST00000344423_900_949	1	-	HuR:0.299
chr8	92098843	92098893	ENST00000285420_1750_1799	1	+	FUS:11.940
chrX	131513096	131513146	ENST00000538204_550_599	1	-	ZC3H7B:9.604
chr3	122143584	122143634	ENST00000344337_2200_2249	1	-	MOV10:1.236
chr11	111954943	111954993	ENST00000532163_1250_1299	1	+	CF_Im25:3.567
chr5	167977228	167977278	ENST00000239231_7300_7349	4	-	FXR1:24.899,IMP1:15.516,IMP2:3.809,IMP3:6.153
chr17	27878487	27878537	ENST00000261716_8450_8499	7	+	AUF1:17.213,EWSR1:20.147,FUS:8.844,IMP2:21.616,IMP3:33.082,LIN28:18.079,NOP56:17.519
chrX	123046128	123046178	ENST00000371199_5100_5149	3	+	CAPRIN1:97.882,FMR1:3.673,ZC3H7B:3.919
chr11	66613763	66613813	ENST00000309657_200_249	2	+	CAPRIN1:6.390,HuR:0.269
chr2	215591352	215591402	ENST00000260947_2000_2049	5	-	EWSR1:48.654,FUS:16.273,IMP2:26.864,WDR33:20.972,ZC3H7B:12.454
chr8	99171846	99171896	ENST00000401707_1350_1399	3	+	C22orf28:117.659,CAPRIN1:30.247,HuR:0.142
chr1	110174571	110174621	ENST00000256578_800_849	2	+	CF_Im59:0.661,Fip1:1.627
chr9	20342293	20342343	ENST00000380338_4100_4149	1	-	CF_Im68:8.473
chr10	86274596	86274646	ENST00000224756_1300_1349	1	+	IMP3:6.732
chr17	29702270	29702320	ENST00000358273_1100_1149	5	+	AUF1:9.430,CPSF-30:16.371,EWSR1:13.520,IMP2:5.235,IMP3:9.867
chr6	143074146	143074196	ENST00000367603_50_99	1	-	HuR:0.222
chr17	412070	412120	ENST00000437048_10250_10299	1	-	ALKBH5:113.081
chr10	79737188	79737238	ENST00000372371_0_49	2	-	CF_Im25:1.521,FMR1:1.065
chr14	80330504	80330554	ENST00000281127_2200_2249	2	+	TAF:12.171,ZC3H7B:7.239
chr9	138387311	138387361	ENST00000371789_0_49	1	-	CAPRIN1:15.042
chr18	29128603	29128653	ENST00000261590_1900_1949	3	+	FUS:3.325,Fip1:2.280,WDR33:1.210
chr1	56960475	56960525	ENST00000371250_1700_1749	1	-	CF_Im68:4.137
chr6	31639059	31639061	ENST00000375880_0_49	1	+	Fip1:2.970
chr6	31639640	31639688	ENST00000375880_0_49/2	1	+	Fip1:2.970
chr3	195242996	195243046	ENST00000328432_650_699	1	-	CstF-64tau:9.245
chr15	64463382	64463432	ENST00000303052_700_749	2	-	AGO2:44.740,AGO3:151.663
chr15	49281343	49281393	ENST00000559471_3050_3099	4	-	AGO2:23.520,CF_Im25:6.022,CF_Im68:5.304,Fip1:11.194
chr3	181431999	181432049	ENST00000325404_900_949	2	+	CPSF-160:1.515,HuR:1.268
chr4	186508183	186508233	ENST00000431808_550_599	1	-	CF_Im68:4.669
chr11	110036759	110036809	ENST00000453089_300_349	3	+	AGO1:160.923,AGO2:119.805,ZC3H7B:21.481
chr11	61025949	61025999	ENST00000335613_150_199	1	-	CF_Im68:3.020
chr15	72876330	72876380	ENST00000379887_700_749	3	+	C17orf85:59.046,HuR:0.552,WDR33:5.744
chr11	110041659	110041709	ENST00000453089_5200_5249	1	+	ALKBH5:674.910
chr9	95379378	95379428	ENST00000375587_3950_3999	2	+	FUS:20.279,Fip1:5.150
chr4	41961013	41961063	ENST00000504986_4800_4849	1	+	ZC3H7B:7.740
chr5	125960533	125960583	ENST00000297540_0_49	4	+	HuR:0.605,IMP2:4.797,PUM2:131.719,RBM10:0.519
chr5	40762482	40762532	ENST00000397128_350_399	2	-	CstF-64tau:0.441,PUM2:112.000
chr19	10803035	10803085	ENST00000449870_3050_3099	1	+	AGO2:1.426
chr14	51188083	51188133	ENST00000245441_2050_2099	3	-	CF_Im68:1.564,HuR:5.610,ZC3H7B:4.884
chr10	75197102	75197152	ENST00000360663_850_899	1	-	CF_Im68:0.748
chr6	133853040	133853090	ENST00000367895_3100_3149	1	+	C22orf28:44.352
chr4	170982031	170982081	ENST00000337664_0_49	3	-	CF_Im25:0.928,MOV10:3.658,RBM10:3.860
chr21	38126199	38126249	ENST00000399120_300_349	1	-	FMR1:5.922
chr1	53516430	53516480	ENST00000488965_2850_2899	8	+	AGO1:14.750,AGO2:6.507,AGO3:81.495,CAPRIN1:10.842,CF_Im68:1.565,LIN28:29.087,TNRC6B:300.609,ZC3H7B:12.056
chr1	3801802	3801852	ENST00000378209_1500_1549	3	+	AGO2:1.802,MOV10:1.818,ZC3H7B:3.230
chr16	69337774	69337824	ENST00000336278_2950_2999	5	+	CAPRIN1:17.178,CPSF-30:63.479,EWSR1:32.097,FMR1:5.544,FXR1:56.869
chr9	128126822	128126872	ENST00000470056_1800_1849	2	+	IMP2:13.453,IMP3:6.792
chr16	66921274	66921324	ENST00000311765_1500_1549	2	+	EWSR1:33.787,FMR1:15.805
chr4	1695126	1695176	ENST00000489418_150_199	2	-	CPSF-160:0.140,ZC3H7B:1.612
chr9	95060070	95060120	ENST00000545558_0_49	4	-	FMR1:2.402,FXR1:22.587,Fip1:2.658,MOV10:0.094
chr2	242167018	242167068	ENST00000391975_1950_1999	2	-	AGO1:5.584,AGO2:14.370
chr5	139713286	139713336	ENST00000230990_550_599	1	-	HuR:5.733
chr2	208463079	208463129	ENST00000432329_1300_1349	2	+	HuR:0.288,WDR33:11.993
chr19	10502029	10502079	ENST00000222005_150_199	3	-	CPSF-160:0.399,CPSF-30:3.133,IMP1:0.300
chr7	89865685	89865735	ENST00000287908_3750_3799	1	+	MOV10:3.593
chr3	28365335	28365385	ENST00000479665_150_199	2	-	CAPRIN1:13.879,ZC3H7B:12.545
chr11	117038912	117038962	ENST00000527958_500_549	2	+	AGO2:1.563,ZC3H7B:4.111
chr11	36253444	36253494	ENST00000315571_2500_2549	1	+	MOV10:5.373
chr10	101949007	101949057	ENST00000370397_300_349	3	-	FXR1:19.618,IMP3:2.694,TTP:60.824
chr1	114308304	114308354	ENST00000261441_250_299	9	-	CAPRIN1:47.157,FUS:53.046,FXR1:117.086,IMP1:47.689,IMP2:19.903,IMP3:80.379,LIN28:221.385,LIN28A:108.548,TAF:42.661
chr9	131071581	131071631	ENST00000372890_200_249	1	-	CstF-64tau:1.257
chr18	28646933	28646983	ENST00000280904_1000_1049	1	-	CF_Im59:3.348
chr3	196018150	196018200	ENST00000325318_0_49	1	-	Fip1:1.521
chr19	21907437	21907487	ENST00000358296_2000_2049	3	-	IMP2:20.151,MOV10:12.051,ZC3H7B:28.900
chr1	46827515	46827565	ENST00000474844_0_49	1	+	NOP58:7.050
chr3	184908766	184908816	ENST00000231887_1200_1249	3	-	FUS:18.212,LIN28:119.440,ZC3H7B:31.360
chr7	65617741	65617791	ENST00000395326_400_449	1	+	CF_Im59:1.036
chr3	52109505	52109555	ENST00000394970_350_399	4	-	CF_Im68:0.931,CPSF-160:1.309,FMR1:1.849,IMP1:2.318
chr16	81079922	81079972	ENST00000566488_1350_1399	4	+	EWSR1:15.073,HuR:3.700,IMP3:13.200,MOV10:0.407
chr5	150088413	150088463	ENST00000447998_2250_2299	3	-	CF_Im25:0.298,CF_Im59:0.656,CF_Im68:1.941
chr12	121134895	121134945	ENST00000228506_550_599	2	+	AGO1:2.688,ZC3H7B:0.456
chr11	120356633	120356683	ENST00000397843_850_899	2	+	EWSR1:10.169,FUS:4.251
chr15	75341923	75341973	ENST00000342932_350_399	1	+	Fip1:2.714
chr1	222908253	222908303	ENST00000340934_2200_2249	3	+	DICER1:11.256,Fip1:1.808,RBM10:0.963
chr7	87834695	87834745	ENST00000265729_1050_1099	1	-	ZC3H7B:4.479
chr1	53360026	53360076	ENST00000371528_1400_1449	1	+	HuR:1.128
chr7	6062206	6062256	ENST00000199389_2050_2099	1	-	Fip1:0.969
chr7	42948486	42948536	ENST00000350427_700_749	1	-	LIN28:59.676
chr1	50905764	50905814	ENST00000396153_1300_1349	1	-	MOV10:1.828
chr2	174938306	174938356	ENST00000284719_1800_1849	1	-	AGO1:13.111
chrX	24229740	24229790	ENST00000379177_250_299	6	+	AGO1:7.723,EWSR1:47.732,FUS:23.947,TAF:26.963,TTP:2294.286,WDR33:18.880
chr2	64321438	64321488	ENST00000358912_350_399	1	-	CF_Im59:1.485
chr4	56295184	56295234	ENST00000309964_6350_6399	1	-	CAPRIN1:36.668
chrX	153295420	153295470	ENST00000303391_350_399	1	-	IMP3:13.268
chr17	37688416	37688466	ENST00000447079_850_899	1	+	NOP56:9.236
chr14	74400911	74400961	ENST00000286544_0_49	1	-	TAF:20.008
chr10	71393262	71393312	ENST00000373279_450_499	1	+	CstF-64tau:0.424
chr11	130746369	130746419	ENST00000265909_1900_1949	1	-	ZC3H7B:3.615
chr1	51738691	51738741	ENST00000242719_1700_1749	2	+	EWSR1:10.175,TAF:7.697
chr17	42283162	42283212	ENST00000302904_1400_1449	4	-	AGO2:8.712,CstF-64tau:0.355,HuR:1.877,IMP1:6.799
chr15	69697708	69697758	ENST00000340965_1550_1599	2	+	HuR:0.463,ZC3H7B:15.201
chr7	156431100	156431150	ENST00000333319_1550_1599	1	-	PUM2:122.053
chr20	60869290	60869340	ENST00000313733_350_399	2	+	C22orf28:27.231,MOV10:0.909
chr6	139501339	139501389	ENST00000367658_3100_3149	8	+	CAPRIN1:55.589,EWSR1:18.993,FUS:7.146,FXR1:49.074,IMP3:11.262,LIN28:21.304,LIN28A:17.548,ZC3H7B:17.091
chr7	43679083	43679133	ENST00000395879_50_99	6	-	CAPRIN1:5.065,HuR:0.055,IMP1:3.187,IMP2:0.380,IMP3:0.460,MOV10:0.170
chr5	172743352	172743402	ENST00000265087_1450_1499	1	-	CAPRIN1:6.690
chr5	139006883	139006933	ENST00000253815_500_549	1	+	IMP1:3.700
chr7	30053353	30053403	ENST00000222803_950_999	3	-	CstF-64tau:12.969,DICER1:18.249,MOV10:2.821
chr4	56299934	56299984	ENST00000309964_1600_1649	1	-	IMP3:8.000
chr6	133850890	133850940	ENST00000367895_950_999	1	+	CstF-64tau:2.268
chr19	58064315	58064365	ENST00000602149_450_499	1	+	ZC3H7B:17.937
chr12	79985289	79985339	ENST00000328827_1050_1099	13	-	AGO1:29.161,AUF1:40.225,CAPRIN1:36.747,EWSR1:20.598,FUS:34.447,FXR1:60.827,IMP1:20.439,IMP3:25.054,LIN28:86.258,PUM2:19.359,TAF:54.022,TTP:176.799,ZC3H7B:181.404
chr11	95503877	95503927	ENST00000358780_800_849	2	-	C22orf28:90.142,CPSF-30:59.918
chr1	78482528	78482578	ENST00000370763_600_649	1	+	MOV10:5.453
chr6	11582641	11582691	ENST00000379426_6850_6899	1	+	ZC3H7B:14.213
chr1	87811226	87811276	ENST00000370544_750_799	5	+	FUS:10.719,LIN28:16.775,TAF:32.326,WDR33:0.609,ZC3H7B:8.267
chr9	114981483	114981533	ENST00000334318_4600_4649	1	-	C22orf28:39.928
chr20	46285258	46285308	ENST00000341724_3100_3149	1	+	CF_Im59:1.546
chr2	31491467	31491517	ENST00000322054_1900_1949	1	+	CPSF-30:52.149
chr8	74463093	74463143	ENST00000355780_1100_1149	1	-	HuR:3.058
chr7	44922311	44922361	ENST00000395699_1650_1699	1	-	ALKBH5:161.246
chr5	137524319	137524369	ENST00000394886_300_349	1	-	AGO2:7.403
chr11	57093583	57093633	ENST00000278412_250_299	7	-	AGO1:2.266,EWSR1:3.564,FUS:0.852,FXR1:0.251,LIN28:6.397,PAPD5:2.867,TAF:3.082
chr14	65413274	65413324	ENST00000533601_1750_1799	1	-	HuR:0.657
chr16	66920174	66920224	ENST00000311765_400_449	1	+	ZC3H7B:1.622
chr15	55496307	55496357	ENST00000396307_1350_1399	1	-	ZC3H7B:24.386
chr15	71173845	71173895	ENST00000249861_900_949	2	-	AGO2:8.207,IMP3:8.288
chr15	55496107	55496157	ENST00000396307_1550_1599	1	-	CstF-64tau:4.384
chr2	174772621	174772671	ENST00000310015_2000_2049	1	-	FMR1:4.638
chr9	22452307	22452357	ENST00000325870_400_449	2	+	IMP3:48.268,TAF:120.088
chr14	68116704	68116754	ENST00000554659_1350_1399	2	-	CF_Im25:0.334,HuR:0.534
chr1	222839708	222839758	ENST00000344922_750_799	1	+	AGO2:15.306
chr1	214212341	214212391	ENST00000366958_3350_3399	4	+	CF_Im25:10.474,IMP1:41.364,IMP2:40.280,ZC3H7B:56.851
chr22	24237037	24237087	ENST00000406213_150_199	2	-	AGO1:0.165,AGO2:0.136
chr14	89628160	89628210	ENST00000345097_550_599	2	-	DICER1:19.530,MOV10:3.450
chr16	31093432	31093482	ENST00000394979_300_349	1	+	MOV10:1.966
chrX	85117987	85118037	ENST00000357749_1600_1649	2	-	MOV10:2.521,ZC3H7B:10.749
chr20	17587888	17587938	ENST00000246069_100_149	4	+	AGO1:2.734,CAPRIN1:6.330,LIN28:5.661,ZC3H7B:3.438
chr14	74666527	74666577	ENST00000555028_850_899	1	+	MOV10:2.064
chr4	151178496	151178546	ENST00000296550_1100_1149	1	+	CF_Im25:2.661
chr9	129598389	129598439	ENST00000373464_2200_2249	2	+	HuR:0.311,IMP3:13.786
chr3	196079858	196079908	ENST00000296328_3650_3699	1	-	ZC3H7B:7.720
chr9	123939611	123939661	ENST00000373855_150_199	1	+	PUM2:85.409
chr11	68524664	68524714	ENST00000265641_400_449	1	-	CF_Im25:5.710
chr6	41874212	41874262	ENST00000265350_550_599	2	-	CAPRIN1:14.275,CstF-64tau:1.657
chr1	1271474	1271524	ENST00000378888_0_49	2	-	CPSF-160:0.123,Fip1:0.719
chr22	41754580	41754630	ENST00000352645_1150_1199	1	+	CF_Im25:0.595
chrX	69640462	69640512	ENST00000374403_350_399	1	+	CF_Im68:0.142
chr12	15260796	15260846	ENST00000256953_1200_1249	1	-	CF_Im68:0.909
chr4	71685356	71685406	ENST00000254799_1200_1249	1	-	Fip1:0.623
chr8	6615606	6615656	ENST00000285518_700_749	2	+	CAPRIN1:11.934,MOV10:4.458
chr1	51737741	51737791	ENST00000242719_750_799	5	+	ALKBH5:51.781,EWSR1:6.359,FUS:4.466,LIN28:29.673,TAF:20.013
chr1	28297229	28297279	ENST00000373871_3700_3749	2	-	IMP3:1.913,ZC3H7B:3.020
chr11	121179318	121179368	ENST00000264027_1100_1149	1	+	PUM2:26.742
chr9	131571905	131571955	ENST00000372648_1750_1799	4	+	CPSF-73:20.429,FMR1:2.711,HuR:0.747,TNRC6B:133.108
chr12	31435398	31435448	ENST00000337682_200_249	4	-	C22orf28:22.867,CAPRIN1:38.630,MOV10:7.292,ZC3H7B:7.591
chr12	110788672	110788722	ENST00000395494_4400_4449	1	+	ZC3H7B:1.699
chrX	123510938	123510988	ENST00000422452_3400_3449	2	-	HuR:0.471,ZC3H7B:21.667
chr15	41248119	41248169	ENST00000446533_150_199	4	+	AGO1:27.420,AGO2:9.607,AGO3:28.645,AGO4:117.682
chr10	103313977	103314027	ENST00000370187_1100_1149	4	+	CF_Im59:0.585,CPSF-160:0.395,MOV10:0.815,WDR33:7.571
chr6	83076338	83076388	ENST00000369750_400_449	2	+	IMP1:9.456,IMP2:55.249
chr2	203425116	203425166	ENST00000374580_450_499	2	+	AGO1:41.875,AGO2:13.856
chr16	48386060	48386110	ENST00000285737_350_399	1	+	IMP2:2.671
chr1	153779005	153779055	ENST00000368655_3600_3649	1	-	WDR33:1.627
chr1	226107657	226107707	ENST00000343818_450_499	8	-	AGO1:2.573,AGO2:3.973,CAPRIN1:4.019,CF_Im59:0.571,CPSF-160:0.926,IMP1:0.574,IMP3:0.258,TTP:14.558
chr22	30092238	30092288	ENST00000338641_1450_1499	2	+	IMP2:23.815,IMP3:9.618
chr1	201849579	201849629	ENST00000361565_4400_4449	2	+	MOV10:0.609,RBM10:0.367
chr4	103716274	103716324	ENST00000453744_2250_2299	2	-	FXR1:7.000,TAF:8.034
chr2	112973563	112973613	ENST00000409573_450_499	4	-	AGO2:5.150,HuR:0.112,IMP2:5.795,IMP3:5.617
chr12	53906023	53906073	ENST00000420353_4850_4899	1	-	MOV10:2.645
chr10	121589588	121589638	ENST00000360003_1350_1399	8	-	AGO2:4.453,AUF1:15.751,EWSR1:23.189,FUS:9.610,IMP1:6.002,IMP3:19.498,PUM2:437.753,TAF:4.881
chrX	77383174	77383224	ENST00000373316_1850_1899	1	+	MOV10:1.879
chr9	136896764	136896814	ENST00000303407_1900_1949	4	-	CF_Im68:1.299,CPSF-160:1.762,HuR:0.393,IMP2:4.726
chr15	68583877	68583927	ENST00000306917_300_349	2	+	AGO2:17.570,FMR1:2.429
chr7	75956196	75956246	ENST00000307630_2650_2699	5	-	AGO1:3.035,CAPRIN1:11.527,FMR1:6.480,IMP2:3.013,NOP58:3.602
chr11	130097910	130097960	ENST00000525842_6200_6249	1	-	FXR1:42.792
chr10	58117040	58117090	ENST00000373944_900_949	1	-	C22orf28:12.419
chr18	56068398	56068448	ENST00000456986_4900_4949	3	+	AGO2:9.256,AUF1:11.255,ZC3H7B:4.979
chr15	55908112	55908162	ENST00000389286_4050_4099	1	-	CF_Im59:15.163
chr19	10427482	10427532	ENST00000293677_600_649	1	-	IMP2:0.722
chr2	239971945	239971995	ENST00000345617_2800_2849	1	-	IMP2:39.612
chr2	175293420	175293470	ENST00000272732_800_849	1	+	MOV10:0.456
chr5	37065041	37065091	ENST00000282516_50_99	1	+	IMP2:3.484
chr16	14043001	14043051	ENST00000311895_800_849	2	+	AGO2:7.233,Fip1:5.737
chr5	41917648	41917698	ENST00000381647_250_299	1	+	IMP2:0.881
chr7	44919811	44919861	ENST00000395699_4150_4199	2	-	DICER1:116.665,FMR1:13.776
chr4	160281138	160281188	ENST00000264431_1850_1899	1	+	CF_Im68:1.818
chr3	190025868	190025918	ENST00000295522_150_199	1	-	HuR:5.750
chr3	47627151	47627201	ENST00000254480_2500_2549	1	-	C22orf28:11.740
chr20	3629841	3629891	ENST00000262919_2350_2399	1	+	MOV10:0.804
chr13	77455358	77455408	ENST00000377474_3900_3949	8	-	AUF1:8.485,CPSF-100:47.065,FXR1:20.162,IMP1:6.047,IMP3:17.666,LIN28:28.963,PAPD5:36.697,TAF:13.524
chr1	100615423	100615473	ENST00000370141_1050_1099	1	+	CF_Im59:0.452
chr4	108874426	108874476	ENST00000332884_2850_2899	2	+	AGO2:15.623,ZC3H7B:8.404
chr7	7286455	7286505	ENST00000436587_3100_3149	2	+	LIN28:82.653,ZC3H7B:34.480
chr8	1731430	1731480	ENST00000331222_2700_2749	1	+	MOV10:8.364
chr11	65544529	65544579	ENST00000532090_750_799	1	-	MOV10:2.919
chr15	52485501	52485551	ENST00000261839_550_599	1	-	HuR:0.549
chr1	201850529	201850579	ENST00000361565_5350_5399	1	+	HuR:0.263
chr14	39617256	39617306	ENST00000330149_2250_2299	3	-	CF_Im59:0.572,CF_Im68:0.385,CPSF-160:0.464
chr1	10441542	10441592	ENST00000377086_4900_4949	2	+	AGO2:7.185,Fip1:2.137
chr20	43704114	43704164	ENST00000372806_300_349	3	+	AGO1:20.130,AGO2:12.581,AGO3:47.667
chr7	158524550	158524600	ENST00000251527_2300_2349	1	-	Fip1:2.962
chr14	93704421	93704471	ENST00000334746_4150_4199	2	-	Fip1:10.057,MOV10:9.479
chr10	102309441	102309491	ENST00000299163_1550_1599	1	+	IMP2:7.522
chr1	1340799	1340849	ENST00000482352_150_199	3	-	FUS:6.526,RBM10:0.530,TAF:20.993
chr13	95055518	95055568	ENST00000377047_50_99	5	+	AGO1:21.256,EWSR1:28.027,FXR1:51.728,IMP1:60.678,IMP2:31.654
chr19	4794873	4794923	ENST00000269856_1000_1049	1	+	CF_Im68:0.076
chr1	20810044	20810094	ENST00000375078_50_99	1	-	CPSF-160:1.814
chr7	17832944	17832994	ENST00000409389_3450_3499	3	-	CF_Im25:16.490,HuR:2.009,ZC3H7B:44.545
chr4	177251528	177251578	ENST00000503362_2050_2099	2	+	FMR1:4.952,Fip1:5.732
chr5	121398940	121398990	ENST00000231004_3450_3499	4	-	AGO1:25.212,AGO2:13.904,HuR:0.911,IMP1:29.988
chr3	138352018	138352068	ENST00000338446_100_149	1	+	CF_Im59:0.583
chr16	58080547	58080597	ENST00000219271_1200_1249	2	+	LIN28A:21.557,MOV10:3.152
chr3	157815318	157815368	ENST00000490689_450_499	1	-	C22orf28:261.833
chr12	32794664	32794714	ENST00000427716_1200_1249	1	+	FMR1:22.332
chr1	224348645	224348695	ENST00000366862_3200_3249	2	+	AGO3:19.599,CAPRIN1:16.224
chr16	69340974	69341024	ENST00000336278_6150_6199	1	+	ZC3H7B:25.879
chr2	234380303	234380353	ENST00000264057_2200_2249	3	+	AGO1:5.967,CF_Im59:0.763,FUS:3.947
chr15	59427431	59427481	ENST00000288235_2100_2149	1	-	CF_Im25:3.636
chr6	158614586	158614636	ENST00000438073_1400_1449	1	+	IMP1:20.572
chr12	49082568	49082618	ENST00000261900_4200_4249	4	-	AGO2:8.643,CF_Im25:2.950,FXR1:16.952,IMP1:1.554
chr8	71486769	71486819	ENST00000521425_350_399	2	-	IMP1:2.461,IMP3:3.595
chr8	146076001	146076051	ENST00000450361_0_49	2	-	C22orf28:24.591,HuR:0.178
chr6	38121462	38121512	ENST00000287218_1300_1349	1	+	IMP2:5.965
chr7	44809169	44809219	ENST00000309315_1950_1999	1	+	CstF-64tau:1.264
chr9	108398442	108398492	ENST00000223528_900_949	1	+	ZC3H7B:1.230
chr17	78367945	78367995	ENST00000582970_650_699	1	+	CF_Im25:10.573
chr22	21306830	21306880	ENST00000354336_2700_2749	2	+	IMP1:4.744,IMP2:3.655
chr1	205682310	205682360	ENST00000367142_5050_5099	1	-	CstF-64tau:0.309
chr3	72425838	72425888	ENST00000477973_1650_1699	1	-	MOV10:4.595
chr8	61779139	61779189	ENST00000307121_650_699	1	+	ZC3H7B:2.586
chr2	111921905	111921955	ENST00000393256_100_149	1	+	HuR:0.730
chr20	44038927	44038977	ENST00000372712_150_199	3	+	AGO1:3.719,AGO3:10.160,CF_Im68:0.102
chr1	145523216	145523266	ENST00000369306_300_349	5	+	HuR:0.094,IMP1:7.770,IMP2:8.432,IMP3:12.049,NOP58:3.102
chr2	203427066	203427116	ENST00000374580_2400_2449	1	+	ZC3H7B:10.931
chr6	163993439	163993489	ENST00000361752_1700_1749	4	+	IMP1:3.613,IMP2:40.710,IMP3:2.436,ZC3H7B:60.548
chr1	71529809	71529859	ENST00000370920_900_949	4	-	AGO1:3.002,IMP1:14.154,IMP2:7.663,IMP3:0.258
chr10	105148427	105148477	ENST00000369839_450_499	1	+	HuR:0.165
chr14	54416502	54416552	ENST00000245451_200_249	1	-	AGO2:18.151
chr12	123470076	123470126	ENST00000280562_450_499	1	-	AGO2:16.476
chrX	135045185	135045235	ENST00000305963_1950_1999	1	-	MOV10:4.424
chr4	141788217	141788267	ENST00000306799_1150_1199	1	-	MOV10:2.322
chr18	33572666	33572716	ENST00000399022_400_449	1	-	Fip1:3.103
chr6	110933390	110933440	ENST00000368911_2300_2349	2	-	CF_Im25:6.493,ZC3H7B:11.823
chr8	126450260	126450310	ENST00000311922_1550_1599	7	+	CF_Im68:0.448,CstF-64tau:1.727,HuR:15.707,LIN28:6.652,PUM2:188.115,TTP:89.082,ZC3H7B:7.650
chr1	78482378	78482428	ENST00000370763_450_499	1	+	AGO2:94.303
chr7	19736641	19736691	ENST00000222567_1250_1299	1	-	CstF-64tau:4.117
chr19	44741030	44741080	ENST00000313040_50_99	3	+	CF_Im25:1.588,CPSF-160:0.552,IMP2:0.317
chr11	61135253	61135303	ENST00000542946_1550_1599	1	+	Fip1:9.487
chr17	57188290	57188340	ENST00000330137_1300_1349	1	-	ZC3H7B:0.457
chr6	32627865	32627915	ENST00000399084_100_149	1	-	IMP1:3.147
chr20	60869790	60869840	ENST00000313733_850_899	1	+	CstF-64tau:1.045
chr3	197768735	197768785	ENST00000330198_3200_3249	1	+	CAPRIN1:26.140
chr2	11967114	11967164	ENST00000256720_2200_2249	3	+	CF_Im25:4.886,FMR1:8.339,ZC3H7B:1.283
chr10	103338912	103338962	ENST00000370162_250_299	1	-	CAPRIN1:4.284
chr11	130099910	130099960	ENST00000525842_4200_4249	1	-	CF_Im59:1.874
chr14	24906838	24906888	ENST00000251343_350_399	1	+	HuR:0.638
chr20	62219794	62219844	ENST00000266068_1600_1649	9	-	C17orf85:52.995,CAPRIN1:10.076,EWSR1:5.648,FUS:4.722,FXR1:30.576,IMP1:1.019,IMP2:34.019,IMP3:0.687,TAF:9.115
chr3	48674740	48674790	ENST00000544264_850_899	1	-	ZC3H7B:0.870
chr10	81114295	81114345	ENST00000225174_700_749	4	+	C22orf28:5.954,CAPRIN1:2.811,IMP1:1.061,ZC3H7B:0.807
chr14	80329904	80329954	ENST00000281127_1600_1649	2	+	AGO2:24.223,HuR:2.351
chr19	57067858	57067908	ENST00000301318_1100_1149	1	+	ZC3H7B:21.852
chr22	30636592	30636642	ENST00000249075_3000_3049	1	-	CF_Im25:6.655
chr7	38765698	38765748	ENST00000310301_100_149	4	-	HuR:3.038,IMP2:15.182,IMP3:32.190,LIN28A:31.051
chr18	33756151	33756201	ENST00000358232_1550_1599	1	+	CPSF-160:2.751
chr22	29184161	29184211	ENST00000249064_1850_1899	2	+	FMR1:4.577,MOV10:6.443
chr17	45699783	45699833	ENST00000322157_500_549	1	+	IMP2:4.322
chr18	9954955	9955005	ENST00000400000_750_799	1	+	CAPRIN1:10.175
chr13	98044487	98044537	ENST00000345429_900_949	8	+	CAPRIN1:29.915,FUS:19.630,FXR1:57.771,IMP1:39.329,IMP3:36.713,LIN28:70.221,QKI:206.046,TAF:33.829
chr13	98119193	98119243	ENST00000245304_2500_2549	1	+	LIN28A:14.474
chr1	110596581	110596631	ENST00000369795_50_99	2	+	CF_Im25:1.399,HuR:0.174
chr1	193055858	193055908	ENST00000432079_2000_2049	1	+	IMP2:83.110
chr9	991252	991302	ENST00000190165_250_299	1	+	CAPRIN1:29.088
chr1	184589887	184589937	ENST00000235307_1200_1249	2	+	CAPRIN1:14.142,ZC3H7B:0.609
chr5	65476443	65476493	ENST00000334121_1750_1799	1	+	CstF-64tau:1.968
chr6	43303848	43303898	ENST00000361428_1000_1049	3	-	CF_Im59:1.286,MOV10:1.641,ZC3H7B:3.499
chr2	223424664	223424714	ENST00000321276_1050_1099	1	+	IMP1:17.229
chr8	90802741	90802791	ENST00000220751_100_149	2	+	HuR:0.229,ZC3H7B:15.014
chr3	180694327	180694377	ENST00000305586_250_299	2	+	CstF-64tau:3.528,MOV10:0.542
chr1	247200503	247200553	ENST00000366503_200_249	1	-	HuR:1.447
chr8	30536789	30536839	ENST00000221130_200_249	3	-	IMP1:3.152,IMP3:4.554,ZC3H7B:2.396
chr5	89813438	89813488	ENST00000315948_1150_1199	1	-	FMR1:2.047
chr2	204292322	204292372	ENST00000295851_250_299	4	+	CF_Im59:4.213,CF_Im68:1.854,FMR1:4.019,WDR33:3.717
chr22	22117841	22117891	ENST00000215832_650_699	1	-	CPSF-160:0.242
chr5	31401291	31401341	ENST00000511367_200_249	1	-	AGO2:3.227
chr1	67873842	67873892	ENST00000370994_5000_5049	3	-	AGO1:4.440,AGO2:0.294,C22orf28:13.331
chrX	150576777	150576827	ENST00000330374_3250_3299	3	+	CAPRIN1:6.169,IMP1:14.974,IMP3:4.326
chr15	79763223	79763273	ENST00000305428_2500_2549	1	+	HuR:1.942
chr5	180001897	180001947	ENST00000393356_700_749	1	+	CAPRIN1:8.913
chr16	20808548	20808598	ENST00000564349_450_499	10	-	AUF1:25.515,C22orf28:36.061,CAPRIN1:50.855,EWSR1:97.396,FUS:63.164,FXR1:42.089,IMP1:16.714,IMP3:20.804,LIN28:89.529,TAF:51.758
chr5	149233818	149233868	ENST00000309241_6700_6749	4	+	AGO1:35.056,FMR1:17.464,MOV10:3.122,ZC3H7B:19.965
chr12	1602793	1602843	ENST00000397203_3400_3449	2	+	AGO2:12.565,IMP3:2.635
chr19	2755590	2755640	ENST00000221566_300_349	1	-	CAPRIN1:2.851
chr20	23356615	23356665	ENST00000377026_1350_1399	2	-	HuR:0.351,MOV10:0.864
chr19	54081903	54081953	ENST00000253144_700_749	1	+	MOV10:1.165
chr10	61788706	61788756	ENST00000280772_850_899	1	-	IMP3:1.335
chr1	215794357	215794407	ENST00000259154_400_449	2	+	CF_Im68:0.820,CstF-64tau:2.285
chr2	46987277	46987327	ENST00000306503_0_49	4	+	FMR1:7.248,Fip1:14.969,IMP2:10.111,MOV10:1.512
chr16	87440138	87440188	ENST00000268616_3700_3749	2	-	CPSF-73:9.016,IMP3:1.517
chr1	53359926	53359976	ENST00000371528_1300_1349	1	+	Fip1:6.052
chr1	9664896	9664946	ENST00000340305_2550_2599	4	+	CF_Im25:6.238,CF_Im59:4.361,CF_Im68:7.205,CstF-64tau:2.094
chr19	14626404	14626454	ENST00000254322_300_349	4	-	CF_Im59:0.065,CstF-64tau:0.629,DICER1:2.065,MOV10:0.034
chr7	93623394	93623444	ENST00000222547_100_149	2	-	C17orf85:47.513,IMP3:0.616
chr12	29655681	29655731	ENST00000256062_4050_4099	1	-	HuR:1.208
chr19	3208183	3208233	ENST00000246117_500_549	2	+	CF_Im25:1.151,MOV10:0.189
chr7	133976537	133976587	ENST00000378509_3000_3049	2	-	CPSF-100:74.481,HuR:16.879
chr3	185347829	185347879	ENST00000296257_200_249	1	+	Fip1:2.873
chr19	44980421	44980471	ENST00000221327_150_199	3	-	Fip1:1.736,IMP3:5.801,WDR33:4.664
chr14	93649434	93649484	ENST00000556883_50_99	7	-	AGO1:38.911,AGO2:85.691,AGO3:22.657,FMR1:3.178,IMP1:1.707,IMP3:4.604,TNRC6B:234.005
chr6	16146979	16147029	ENST00000349606_0_49	2	+	CF_Im25:2.775,Fip1:7.308
chr15	65159384	65159434	ENST00000323544_1300_1349	2	+	AGO1:31.496,AGO2:47.641
chr10	43881587	43881637	ENST00000443950_450_499	5	-	C22orf28:18.852,DGCR8:12.502,DICER1:4.432,IMP1:7.730,IMP2:6.452
chrX	48437126	48437176	ENST00000376759_1300_1349	1	+	C22orf28:10.127
chr9	131851983	131852033	ENST00000372546_700_749	1	+	IMP1:3.745
chr3	131104032	131104082	ENST00000359850_1850_1899	1	+	MOV10:3.007
chr11	118964975	118965025	ENST00000530167_650_699	5	-	CAPRIN1:4.634,CF_Im68:0.129,LIN28:2.131,TAF:1.677,UPF1:6.729
chr20	35625914	35625964	ENST00000373664_1200_1249	3	-	FUS:2.561,IMP3:20.492,ZC3H7B:18.744
chr1	149859026	149859076	ENST00000331128_0_49	10	-	AGO1:1098.407,AGO2:484.590,AGO3:1232.026,CF_Im59:20.539,CF_Im68:66.723,CPSF-30:852.494,Fip1:91.040,IMP2:157.832,LIN28:342.006,MOV10:40.759
chr9	116817544	116817594	ENST00000288466_5100_5149	1	+	HuR:0.581
chr18	46387027	46387077	ENST00000256413_1100_1149	2	+	CAPRIN1:4.274,HuR:0.140
chr20	33298458	33298508	ENST00000374810_350_399	1	+	CPSF-30:29.362
chr2	157442377	157442427	ENST00000310454_2950_2999	1	+	ZC3H7B:7.792
chr22	28377911	28377961	ENST00000397906_250_299	1	-	AGO2:4.777
chr20	23357665	23357715	ENST00000377026_300_349	1	-	Fip1:4.890
chr1	145442115	145442165	ENST00000369317_900_949	2	+	TAF:16.471,ZC3H7B:2.315
chr3	33909714	33909764	ENST00000307296_1700_1749	1	+	ALKBH5:34.423
chr16	3018244	3018294	ENST00000572045_700_749	1	+	Fip1:5.751
chr4	187509498	187509548	ENST00000441802_200_249	4	-	CAPRIN1:12.218,FMR1:0.717,FXR1:26.964,MOV10:0.336
chr14	71577199	71577249	ENST00000304743_550_599	1	+	ZC3H7B:1.274
chr11	64893541	64893591	ENST00000279242_200_249	1	+	HuR:0.128
chr22	44892019	44892069	ENST00000341255_650_699	1	-	CPSF-160:0.737
chrX	17771859	17771909	ENST00000380043_350_399	1	+	CAPRIN1:13.114
chr11	86521834	86521884	ENST00000280258_2000_2049	1	+	MOV10:4.309
chr6	99286278	99286328	ENST00000328345_2200_2249	4	+	CPSF-160:1.551,FMR1:7.668,PUM2:267.047,ZC3H7B:11.933
chr6	37359331	37359381	ENST00000373479_800_849	2	+	FUS:11.513,ZC3H7B:5.782
chr7	19736691	19736741	ENST00000222567_1200_1249	1	-	DICER1:7.724
chr18	13663831	13663881	ENST00000322247_2600_2649	2	-	EWSR1:18.151,TTP:224.341
chr12	49413765	49413815	ENST00000301067_1750_1799	5	-	AGO3:106.032,CAPRIN1:16.458,DICER1:7.922,IMP1:4.906,IMP3:8.504
chr17	44107594	44107644	ENST00000262419_1200_1249	2	-	CAPRIN1:7.527,IMP3:9.751
chr1	149900973	149901023	ENST00000439741_0_49	1	-	HuR:2.207
chr1	210336034	210336084	ENST00000537238_1650_1699	1	+	FMR1:76.815
chr8	15623324	15623374	ENST00000382020_1600_1649	6	+	AUF1:14.821,HuR:1.109,IMP1:11.867,IMP2:6.857,LIN28:15.134,LIN28A:12.466
chr3	67060956	67061006	ENST00000295568_2150_2199	1	+	ZC3H7B:4.269
chr10	123501597	123501647	ENST00000369043_1550_1599	2	-	FMR1:6.149,MOV10:2.351
chr19	8027419	8027469	ENST00000407627_900_949	5	-	CF_Im59:0.553,CF_Im68:0.542,FMR1:1.153,IMP1:1.735,ZC3H7B:1.077
chr16	58080597	58080647	ENST00000219271_1250_1299	1	+	CF_Im59:0.754
chr11	130098960	130099010	ENST00000525842_5150_5199	1	-	MOV10:4.894
chr1	198289799	198289849	ENST00000367385_1150_1199	1	+	FMR1:6.872
chr7	141174583	141174633	ENST00000565468_4000_4049	1	+	ZC3H7B:2.530
chr8	91636401	91636451	ENST00000458549_1450_1499	1	-	MOV10:6.648
chr8	92098893	92098943	ENST00000285420_1800_1849	2	+	HuR:28.167,ZC3H7B:26.727
chr17	33427624	33427674	ENST00000345365_300_349	1	-	CPSF-160:1.202
chr14	53238971	53239021	ENST00000354586_1150_1199	1	+	ZC3H7B:6.598
chr10	94213053	94213103	ENST00000265986_1100_1149	3	-	EWSR1:15.708,PAPD5:28.429,ZC3H7B:8.077
chrX	119660168	119660218	ENST00000371322_400_449	2	-	CF_Im68:1.036,ZC3H7B:4.325
chr4	1944975	1945025	ENST00000503128_850_899	2	+	FMR1:15.086,ZC3H7B:2.322
chr11	82896633	82896683	ENST00000298281_700_749	3	+	HuR:0.925,MOV10:1.629,ZC3H7B:4.340
chr7	93622644	93622694	ENST00000222547_850_899	1	-	CF_Im68:0.245
chr21	47552713	47552763	ENST00000300527_250_299	1	+	WDR33:19.342
chr3	196075408	196075458	ENST00000296328_8100_8149	1	-	Fip1:2.562
chr1	53358826	53358876	ENST00000371528_200_249	4	+	C22orf28:96.149,CF_Im59:0.512,FMR1:8.547,HuR:2.603
chrX	108786964	108787014	ENST00000218004_1050_1099	1	+	CPSF-160:3.001
chr22	29542397	29542447	ENST00000400338_4300_4349	2	+	CF_Im25:3.432,HuR:0.122
chr21	45525559	45525609	ENST00000291574_2150_2199	2	+	CF_Im68:0.881,HuR:0.178
chr1	90182488	90182538	ENST00000370454_1950_1999	1	+	ZC3H7B:42.205
chrX	152713176	152713226	ENST00000421080_450_499	1	-	CAPRIN1:4.696
chr11	63525870	63525920	ENST00000377819_200_249	1	+	AGO1:3.525
chr17	6920737	6920787	ENST00000547302_100_149	3	+	CF_Im59:0.105,CPSF-30:3.210,DCK1:5.299
chr4	96088087	96088137	ENST00000453304_2250_2299	2	-	IMP3:71.242,ZC3H7B:59.734
chrX	100668423	100668473	ENST00000316594_100_149	2	+	HuR:0.062,IMP3:2.740
chr6	31765386	31765436	ENST00000375661_100_149	4	-	CAPRIN1:1.627,HuR:2.736,MOV10:0.110,ZC3H7B:0.233
chr6	53362256	53362306	ENST00000229416_1250_1299	3	-	CF_Im68:0.497,CstF-64tau:2.130,WDR33:1.252
chr10	64568029	64568079	ENST00000373783_2400_2449	2	+	CstF-64tau:8.311,FMR1:0.593
chr3	50363304	50363354	ENST00000232496_200_249	1	-	CF_Im68:0.174
chrX	106956551	106956601	ENST00000372383_1150_1199	1	-	CPSF-30:2.100
chr11	12966066	12966116	ENST00000361905_7300_7349	6	+	AGO1:3.043,AGO2:12.084,AGO4:55.510,FUS:12.582,LIN28:18.004,ZC3H7B:7.041
chr15	60783006	60783056	ENST00000335670_6600_6649	1	-	MOV10:2.843
chr13	108883377	108883427	ENST00000375898_800_849	1	+	HuR:0.141
chr2	232790114	232790137	ENST00000409852_0_49	2	-	ALKBH5:147.765,HuR:1.193
chr2	232786998	232787025	ENST00000409852_0_49/2	2	-	ALKBH5:147.765,HuR:1.193
chr19	52516695	52516745	ENST00000270649_2350_2399	2	-	AGO1:35.273,PUM2:87.419
chr7	92242256	92242306	ENST00000265734_2150_2199	2	-	CAPRIN1:42.619,CF_Im68:1.923
chr9	116170793	116170843	ENST00000374171_250_299	3	-	AGO2:2.427,Fip1:1.785,MOV10:0.445
chr14	34902559	34902609	ENST00000298130_1800_1849	1	-	IMP3:2.083
chr4	77968624	77968674	ENST00000237654_700_749	2	-	AGO2:3.580,CPSF-30:5.726
chr6	125412030	125412080	ENST00000521654_7950_7999	1	+	MOV10:12.490
chr5	148875318	148875368	ENST00000261798_1050_1099	1	-	EWSR1:5.677
chr17	77758988	77759038	ENST00000310942_150_199	3	+	CAPRIN1:9.829,CPSF-30:7.547,RBM10:0.326
chr17	45197053	45197103	ENST00000066544_1200_1249	1	-	CPSF-73:74.478
chr22	22116391	22116441	ENST00000215832_2100_2149	5	-	AGO2:7.433,CPSF-160:0.727,IMP1:3.006,IMP2:5.018,ZC3H7B:0.800
chr17	8191736	8191786	ENST00000380067_1150_1199	1	-	Fip1:1.289
chr17	49040385	49040435	ENST00000262013_3200_3249	5	-	AUF1:11.820,FUS:3.037,FXR1:28.599,IMP2:3.281,IMP3:7.951
chr10	70103627	70103677	ENST00000388768_1850_1899	3	-	FUS:14.563,FXR1:21.429,IMP3:11.916
chr3	170110352	170110402	ENST00000458537_150_199	4	+	C22orf28:90.485,CF_Im59:1.542,FXR1:70.407,ZC3H7B:9.440
chr19	1435432	1435482	ENST00000336761_700_749	1	+	CF_Im59:0.991
chr2	175939089	175939139	ENST00000264110_200_249	4	-	CF_Im59:0.210,LIN28:34.931,TAF:39.265,TTP:167.057
chr3	101312894	101312944	ENST00000265260_1300_1349	6	+	CAPRIN1:5.074,DICER1:13.750,FMR1:0.546,HuR:1.164,MOV10:2.562,ZC3H7B:2.427
chr20	23356065	23356115	ENST00000377026_1900_1949	2	-	CPSF-73:78.054,HuR:3.786
chr11	9801017	9801067	ENST00000256190_900_949	3	-	IMP1:7.699,IMP2:11.246,MOV10:4.324
chr4	42116137	42116187	ENST00000502486_3350_3399	1	-	FMR1:11.023
chr19	48983314	48983364	ENST00000427476_850_899	2	+	CF_Im59:1.000,CF_Im68:0.840
chr2	203430316	203430366	ENST00000374580_5650_5699	1	+	ZC3H7B:12.918
chr3	42593842	42593892	ENST00000451653_850_899	3	-	CF_Im59:0.669,CF_Im68:0.250,FMR1:1.490
chr16	31000245	31000295	ENST00000262520_1100_1149	1	+	CPSF-160:3.738
chr5	95223877	95223927	ENST00000237853_650_699	2	-	AGO2:12.508,CPSF-100:265.736
chr14	89628510	89628560	ENST00000345097_200_249	3	-	AGO2:35.887,Fip1:8.540,HuR:11.754
chr19	30315131	30315181	ENST00000262643_450_499	2	+	AGO1:5.083,HuR:0.067
chr22	40728542	40728592	ENST00000454349_9300_9349	2	+	IMP3:6.991,ZC3H7B:6.437
chr7	92028360	92028410	ENST00000265742_100_149	1	+	CPSF-160:3.530
chr12	1020205	1020255	ENST00000537687_2250_2299	10	+	AUF1:3.310,CstF-64tau:0.088,FUS:3.118,HuR:0.173,IMP1:4.281,IMP2:6.381,MOV10:0.763,PAPD5:14.315,TAF:3.419,ZC3H7B:0.244
chr12	46315583	46315633	ENST00000465950_200_249	1	-	CPSF-160:0.587
chr1	21070742	21070792	ENST00000375003_500_549	9	-	AUF1:3.994,CAPRIN1:2.737,CF_Im59:0.265,EWSR1:4.773,FXR1:5.033,IMP1:5.535,IMP2:9.856,MOV10:1.474,ZC3H7B:0.294
chr18	33571916	33571966	ENST00000399022_1150_1199	1	-	EWSR1:2.706
chr1	222907303	222907353	ENST00000340934_1250_1299	1	+	CstF-64tau:1.959
chr12	65640952	65641002	ENST00000308330_850_899	2	+	DGCR8:12.160,HuR:0.066
chr16	53360504	53360554	ENST00000566029_1700_1749	1	+	MOV10:4.595
chr11	58385526	58385576	ENST00000316059_350_399	7	+	AUF1:2.764,IMP1:6.895,IMP2:12.789,IMP3:26.858,LIN28:30.484,TTP:43.738,ZC3H7B:4.076
chr8	67342811	67342861	ENST00000320270_350_399	1	+	C17orf85:29.801
chrX	119659468	119659518	ENST00000371322_1100_1149	1	-	MOV10:1.063
chr3	127341013	127341063	ENST00000265056_400_449	1	+	CF_Im59:0.392
chr2	120022161	120022211	ENST00000354888_1250_1299	1	+	CF_Im25:1.531
chr6	99880344	99880394	ENST00000327681_3200_3249	1	-	CstF-64tau:6.500
chr15	89740451	89740501	ENST00000352732_1800_1849	1	+	IMP3:1.657
chr11	36253294	36253344	ENST00000315571_2350_2399	2	+	HuR:0.218,IMP3:13.304
chr8	42708754	42708804	ENST00000534961_2500_2549	1	-	IMP2:29.070
chr16	23680012	23680062	ENST00000300087_1550_1599	1	+	HuR:0.214
chr8	145067006	145067056	ENST00000313269_0_49	1	+	CF_Im68:0.037
chr3	53259624	53259674	ENST00000462138_100_149	1	-	CstF-64tau:12.235
chr1	226819924	226819974	ENST00000429204_2400_2449	1	-	DICER1:50.263
chr8	123985824	123985874	ENST00000314393_350_399	2	+	CAPRIN1:35.508,ZC3H7B:4.913
chrX	112018697	112018747	ENST00000371959_3050_3099	1	-	CF_Im59:0.462
chr20	43121579	43121629	ENST00000372904_3400_3449	2	+	CAPRIN1:15.211,ZC3H7B:5.144
chr12	79985489	79985539	ENST00000328827_850_899	3	-	IMP2:133.379,NOP56:55.724,ZC3H7B:6.920
chr10	70104427	70104477	ENST00000388768_1050_1099	1	-	CF_Im25:5.968
chr2	20450548	20450598	ENST00000361078_750_799	1	-	FMR1:0.551
chr12	50038222	50038272	ENST00000261897_250_299	1	+	CF_Im25:3.887
chr4	96076171	96076221	ENST00000515059_350_399	1	+	ZC3H7B:6.031
chr19	21609183	21609233	ENST00000392288_1400_1449	1	+	FXR1:155.821
chr14	75936975	75937025	ENST00000435893_800_849	3	+	CF_Im59:3.631,CF_Im68:10.168,Fip1:13.411
chr2	73957022	73957072	ENST00000318190_0_49	3	-	CstF-64tau:4.193,Fip1:2.007,RBM10:0.367
chr11	110447796	110447846	ENST00000260283_2250_2299	1	-	CF_Im68:5.745
chr22	38880242	38880292	ENST00000396821_1650_1699	3	-	CF_Im59:0.039,CPSF-160:0.236,MOV10:0.223
chr3	178735257	178735307	ENST00000311417_7500_7549	1	-	CF_Im25:1.883
chr1	1169395	1169445	ENST00000379198_750_799	1	+	IMP3:0.555
chr4	177100777	177100827	ENST00000393643_50_99	1	+	HuR:1.120
chr2	164463114	164463164	ENST00000333129_2900_2949	1	-	CstF-64tau:19.007
chr1	174959735	174959785	ENST00000489615_600_649	1	+	FMR1:3.385
chr1	63903688	63903738	ENST00000371108_1000_1049	1	+	HuR:2.224
chr6	43148425	43148475	ENST00000265354_1500_1549	1	+	ZC3H7B:7.027
chrX	153293570	153293620	ENST00000303391_2200_2249	2	-	CstF-64tau:3.764,ZC3H7B:1.745
chr17	6547589	6547639	ENST00000225728_150_199	2	-	CstF-64tau:1.354,WDR33:6.632
chr1	204522257	204522307	ENST00000367182_3450_3499	1	+	ZC3H7B:4.904
chr6	20492958	20493008	ENST00000346618_2300_2349	1	+	ZC3H7B:3.773
chr12	4462054	4462104	ENST00000179259_200_249	3	+	HuR:0.266,IMP2:5.490,MOV10:0.821
chr6	89873179	89873229	ENST00000275072_1200_1249	8	+	CAPRIN1:7.085,FMR1:0.980,FUS:4.554,FXR1:33.506,IMP3:0.552,LIN28:54.303,LIN28A:39.139,MOV10:5.211
chr3	15422808	15422858	ENST00000443029_2850_2899	6	-	CF_Im25:0.828,CF_Im59:3.124,CF_Im68:2.041,IMP2:14.549,IMP3:17.627,RBM10:2.951
chr2	118676071	118676121	ENST00000376300_1800_1849	1	-	HuR:0.203
chr8	17423502	17423552	ENST00000470360_850_899	1	+	FMR1:1.955
chr6	36078271	36078321	ENST00000229795_2050_2099	6	+	AGO2:5.577,CF_Im25:0.659,CF_Im68:0.929,FMR1:0.231,HuR:0.304,WDR33:0.731
chr16	46836066	46836116	ENST00000394806_750_799	7	-	AGO1:20.551,AGO2:59.840,AGO3:116.793,CF_Im68:3.926,DICER1:27.631,MOV10:2.288,ZC3H7B:28.286
chr7	155100627	155100677	ENST00000340368_650_699	1	+	IMP1:0.936
chr14	39617156	39617206	ENST00000330149_2350_2399	1	-	CF_Im25:2.548
chr4	144142406	144142456	ENST00000307017_800_849	1	+	FXR1:13.305
chr20	46285508	46285558	ENST00000341724_3350_3399	1	+	CF_Im68:2.721
chr7	22984262	22984312	ENST00000440481_1500_1549	3	-	CF_Im59:5.408,CF_Im68:6.506,ZC3H7B:9.364
chr7	27565635	27565685	ENST00000265395_150_199	1	-	IMP3:0.496
chr14	24028246	24028296	ENST00000288014_200_249	1	+	CPSF-30:8.963
chr3	52290008	52290058	ENST00000296490_1450_1499	1	-	CstF-64tau:0.365
chr16	28848383	28848433	ENST00000336783_800_849	11	+	CF_Im25:2.622,CPSF-160:1.210,Fip1:1.765,HuR:1.639,IMP3:1.444,LIN28:6.314,LIN28A:4.334,MOV10:0.119,NOP58:2.850,TAF:2.129,WDR33:2.007
chr9	36123939	36123989	ENST00000377966_900_949	1	+	CF_Im59:4.630
chr9	100847754	100847804	ENST00000341469_1950_1999	2	-	CPSF-30:15.848,IMP3:1.023
chr16	74907859	74907909	ENST00000262144_200_249	2	-	CPSF-160:1.203,Fip1:7.519
chr21	30247559	30247609	ENST00000303775_1100_1149	1	-	CF_Im59:2.402
chr5	40832508	40832558	ENST00000274242_50_99	3	-	Fip1:4.298,IMP2:4.813,ZC3H7B:1.023
chr6	52359886	52359936	ENST00000538167_2750_2799	1	+	CAPRIN1:16.792
chr12	56366456	56366506	ENST00000266970_1050_1099	2	+	CF_Im68:0.080,CPSF-160:0.362
chr9	85595194	85595244	ENST00000376447_2350_2399	1	-	ZC3H7B:5.104
chr19	58968643	58968693	ENST00000391696_700_749	2	+	CF_Im25:6.534,CF_Im68:1.919
chr19	12061065	12061115	ENST00000482090_0_49	1	+	CF_Im25:4.794
chr7	50660001	50660051	ENST00000403097_600_649	1	-	CF_Im59:1.570
chr8	134470209	134470259	ENST00000319914_1750_1799	1	-	HuR:2.613
chr22	18210469	18210519	ENST00000355028_900_949	2	+	CAPRIN1:13.582,CPSF-160:2.659
chr10	121588539	121588589	ENST00000361976_1250_1299	1	+	HuR:2.274
chr17	29702920	29702970	ENST00000358273_1750_1799	1	+	Fip1:2.215
chr11	119180021	119180071	ENST00000392814_800_849	3	-	CPSF-160:2.287,CstF-64tau:1.937,MOV10:1.348
chr1	214210741	214210791	ENST00000366958_1750_1799	2	+	CAPRIN1:42.606,ZC3H7B:187.059
chr12	111888753	111888803	ENST00000341259_2650_2699	2	+	IMP1:1.400,IMP3:9.441
chr2	240899387	240899437	ENST00000252711_1100_1149	2	-	CPSF-160:2.254,HuR:0.236
chr16	15155303	15155353	ENST00000198767_250_299	2	-	CF_Im25:0.842,IMP2:1.111
chr12	124106005	124106055	ENST00000424014_250_299	1	-	MOV10:0.089
chr8	82571538	82571588	ENST00000256108_0_49	1	-	RBM10:1.788
chr10	126524187	126524237	ENST00000298492_650_699	3	+	IMP3:5.064,TTP:142.944,ZC3H7B:17.413
chr2	113288869	113288919	ENST00000233336_2500_2549	4	+	C22orf28:18.870,CPSF-73:25.276,MOV10:3.253,ZC3H7B:7.159
chr22	43014831	43014881	ENST00000361740_900_949	1	-	AGO1:1.130
chr1	182353192	182353242	ENST00000311223_300_349	4	-	AGO2:0.529,CF_Im59:0.370,CF_Im68:0.191,CPSF-160:0.115
chr6	16301562	16301612	ENST00000450222_4950_4999	2	-	AGO2:15.593,FXR1:28.671
chr17	2585593	2585643	ENST00000397195_500_549	3	+	CAPRIN1:11.234,IMP2:5.690,RBM10:0.205
chr12	10758726	10758776	ENST00000320756_100_149	2	-	CF_Im68:2.855,MOV10:0.057
chr6	108532805	108532855	ENST00000230085_500_549	3	-	AGO2:1.087,CAPRIN1:5.797,ZC3H7B:2.261
chr1	6245634	6245684	ENST00000234875_1050_1099	2	-	CF_Im59:0.365,CF_Im68:0.780
chr22	38615428	38615478	ENST00000361906_2000_2049	1	-	MOV10:0.279
chr14	45672914	45672964	ENST00000310806_350_399	1	-	MOV10:0.241
chr1	53291248	53291298	ENST00000294353_3950_3999	1	+	CAPRIN1:11.395
chr11	31811134	31811184	ENST00000419022_300_349	2	-	CF_Im68:2.988,HuR:2.411
chr9	4663860	4663910	ENST00000381883_600_649	2	+	C22orf28:26.260,FMR1:3.735
chr12	26222548	26222598	ENST00000541490_800_849	1	+	CstF-64tau:5.704
chr5	133727291	133727341	ENST00000265339_1250_1299	2	+	IMP2:3.804,IMP3:5.634
chr12	42479540	42479590	ENST00000398675_2000_2049	2	-	CPSF-30:31.802,IMP3:13.691
chr2	42670676	42670726	ENST00000306078_350_399	1	-	HuR:1.060
chr17	38437724	38437774	ENST00000323571_3250_3299	2	+	FMR1:0.465,IMP3:1.571
chr5	179661786	179661836	ENST00000452135_1550_1599	2	-	IMP2:4.163,ZC3H7B:1.548
chr12	133637315	133637365	ENST00000327668_1800_1849	1	+	C22orf28:39.529
chr17	33336139	33336189	ENST00000315249_2800_2849	1	-	WDR33:4.437
chr3	142029355	142029405	ENST00000264951_950_999	2	-	LIN28A:48.404,ZC3H7B:25.457
chrX	41207969	41208019	ENST00000399959_1000_1049	4	+	CPSF-160:0.416,IMP1:0.573,NOP58:0.305,ZC3H7B:2.491
chr8	141668867	141668917	ENST00000522684_650_699	2	-	FMR1:2.537,IMP3:12.149
chr12	124144979	124145029	ENST00000543341_200_249	6	+	CstF-64tau:1.553,EWSR1:7.499,FUS:5.644,IMP1:11.500,IMP2:8.470,LIN28:22.432
chr12	52471221	52471271	ENST00000336854_250_299	1	+	WDR33:1.787
chr3	184428338	184428388	ENST00000317897_300_349	3	-	CF_Im25:1.370,CPSF-73:4.928,IMP2:33.938
chr15	50792432	50792482	ENST00000433963_1150_1199	2	+	NOP56:11.927,NOP58:5.927
chr6	42660258	42660308	ENST00000372901_1350_1399	2	+	ALKBH5:135.352,CF_Im25:2.848
chr5	141692576	141692626	ENST00000344120_1150_1199	1	-	AGO2:17.288
chr4	101946074	101946124	ENST00000394854_900_949	1	-	Fip1:2.428
chr12	56623044	56623094	ENST00000380198_50_99	1	+	IMP2:1.212
chr11	27519198	27519248	ENST00000278193_950_999	2	-	AUF1:13.241,HuR:0.654
chr15	52873653	52873703	ENST00000261844_650_699	1	-	HuR:1.051
chr3	38184424	38184474	ENST00000417037_1650_1699	3	+	AGO1:9.981,AGO2:16.512,CstF-64tau:2.555
chr3	120408522	120408572	ENST00000273375_100_149	2	-	IMP2:3.460,IMP3:4.192
chr14	65529277	65529327	ENST00000448390_1250_1299	2	+	CF_Im59:0.233,MOV10:0.853
chr10	98719526	98719576	ENST00000371097_3850_3899	1	+	CF_Im59:0.610
chr22	21305130	21305180	ENST00000354336_1000_1049	2	+	CF_Im59:0.262,FMR1:6.114
chr9	14087010	14087060	ENST00000380959_1250_1299	2	-	CF_Im68:1.192,CPSF-160:4.671
chr2	208620419	208620469	ENST00000295414_2000_2049	3	+	Fip1:4.205,IMP2:13.668,IMP3:10.036
chr16	4012978	4013028	ENST00000294016_2750_2799	1	-	Fip1:5.294
chr2	197704460	197704510	ENST00000354764_1450_1499	2	-	IMP3:1.825,RBM10:4.277
chr6	36654774	36654824	ENST00000405375_1200_1249	2	+	CAPRIN1:1.464,HuR:0.320
chr8	67543638	67543688	ENST00000310421_3050_3099	1	-	CF_Im68:4.389
chr1	158067057	158067107	ENST00000368172_2150_2199	1	+	IMP3:15.700
chr8	20078660	20078710	ENST00000276390_750_799	2	+	CF_Im59:0.468,ZC3H7B:1.117
chr10	96371805	96371855	ENST00000371327_2200_2249	3	+	CF_Im59:0.324,EWSR1:7.515,FUS:6.284
chr16	69335774	69335824	ENST00000336278_950_999	3	+	CAPRIN1:17.178,FMR1:19.403,ZC3H7B:17.561
chr9	129645840	129645890	ENST00000319119_2650_2699	1	+	Fip1:9.467
chrX	71492373	71492423	ENST00000316084_100_149	2	-	ALKBH5:16.382,HuR:0.073
chr3	196077158	196077208	ENST00000296328_6350_6399	1	-	ZC3H7B:2.702
chr17	77912560	77912610	ENST00000310924_2050_2099	1	-	DICER1:10.074
chr6	90346144	90346194	ENST00000523377_800_849	10	-	AGO1:1.185,AGO2:4.706,FMR1:14.763,FXR1:28.846,IMP1:12.689,IMP2:8.826,IMP3:7.842,MOV10:0.396,TAF:9.459,ZC3H7B:13.220
chr2	180307179	180307229	ENST00000410066_750_799	1	-	HuR:1.869
chr6	76625776	76625826	ENST00000369981_1050_1099	3	+	CF_Im59:1.614,CPSF-30:10.576,CPSF-73:64.950
chr22	19863080	19863130	ENST00000400519_1500_1549	1	-	FBL:11.638
chr1	67465275	67465325	ENST00000235345_4700_4749	1	-	MOV10:2.711
chr7	50512913	50512963	ENST00000419119_0_49	1	-	ZC3H7B:3.759
chr8	81542203	81542253	ENST00000327835_11350_11399	1	-	ZC3H7B:20.660
chr8	48648559	48648609	ENST00000297423_550_599	1	+	CstF-64tau:5.786
chr22	45258522	45258572	ENST00000517296_50_99	3	+	C22orf28:12.049,CF_Im25:2.991,WDR33:1.811
chr5	137684145	137684195	ENST00000239906_1500_1549	7	+	C22orf28:2.012,EWSR1:3.975,FUS:3.324,IMP1:12.551,LIN28:8.323,TAF:5.614,ZC3H7B:1.717
chr3	188597564	188597614	ENST00000312675_5300_5349	1	+	CAPRIN1:20.867
chr6	3272191	3272241	ENST00000436008_1050_1099	1	-	HuR:0.106
chr6	109005642	109005692	ENST00000406360_4650_4699	5	+	CF_Im25:5.227,CF_Im59:2.584,CF_Im68:1.842,MOV10:1.717,ZC3H7B:10.458
chr3	48335279	48335329	ENST00000421967_800_849	9	-	EWSR1:28.789,FUS:21.665,HuR:0.631,IMP1:36.358,IMP2:36.850,IMP3:14.007,LIN28:60.279,TAF:34.848,ZC3H7B:8.981
chr20	4834070	4834120	ENST00000379333_3500_3549	6	-	EWSR1:5.077,FMR1:0.274,FXR1:16.866,IMP1:2.748,IMP3:5.095,ZC3H7B:0.731
chr19	1853060	1853110	ENST00000250916_1350_1399	2	-	C22orf28:28.109,Fip1:2.831
chr1	109513204	109513254	ENST00000357672_800_849	1	-	EWSR1:19.130
chr4	75975254	75975304	ENST00000307428_3800_3849	9	+	AGO2:16.033,CAPRIN1:56.768,CF_Im59:2.260,EWSR1:114.804,FUS:50.084,LIN28:62.707,MOV10:5.057,PAPD5:63.237,ZC3H7B:122.892
chr9	16417589	16417639	ENST00000380672_1350_1399	1	-	MOV10:12.800
chr3	33909064	33909114	ENST00000307296_1050_1099	1	+	ZC3H7B:3.855
chr6	44414645	44414695	ENST00000371477_200_249	5	+	AGO1:4.166,CAPRIN1:90.334,CPSF-30:12.932,EWSR1:16.020,FXR1:13.516
chr3	181431649	181431699	ENST00000325404_550_599	1	+	MOV10:1.563
chr16	75479558	75479608	ENST00000357613_1850_1899	3	-	AGO1:19.111,CAPRIN1:18.731,FBL:5.337
chr1	169434339	169434389	ENST00000236137_700_749	1	-	MOV10:5.339
chr17	27069152	27069202	ENST00000268766_150_199	1	+	CF_Im25:7.289
chr15	35270812	35270862	ENST00000356321_2700_2749	2	-	CF_Im25:1.563,HuR:2.900
chr2	68406197	68406247	ENST00000234310_1850_1899	2	-	AGO2:1.034,CAPRIN1:5.167
chr6	119135739	119135789	ENST00000316316_200_249	1	-	CAPRIN1:23.310
chr5	176724157	176724207	ENST00000439151_1700_1749	4	+	FMR1:1.075,Fip1:1.902,HuR:1.309,IMP1:2.694
chr19	34891038	34891088	ENST00000415930_100_149	2	+	CAPRIN1:2.110,DGCR8:9.526
chr5	140053744	140053794	ENST00000504366_50_99	5	-	AGO1:1.946,AGO2:4.967,AGO3:9.873,CF_Im25:0.188,CF_Im59:0.119
chr2	215592652	215592702	ENST00000260947_700_749	4	-	Fip1:9.297,HuR:0.474,PUM2:182.902,ZC3H7B:1.557
chr20	25655220	25655270	ENST00000376436_400_449	2	-	AGO1:2.502,AGO2:3.974
chr7	17384985	17385035	ENST00000242057_2300_2349	1	+	PUM2:295.382
chr1	154521216	154521266	ENST00000292211_1650_1699	1	-	IMP2:5.711
chr20	20016791	20016841	ENST00000377340_0_49	1	-	HuR:4.379
chr13	103493562	103493612	ENST00000257336_1350_1399	2	+	CPSF-73:28.368,DICER1:5.335
chr19	10579794	10579844	ENST00000380702_1500_1549	1	+	HuR:21.128
chr3	170114552	170114602	ENST00000458537_4350_4399	5	+	CAPRIN1:63.803,FUS:32.895,PUM2:168.058,TAF:50.505,ZC3H7B:51.493
chr17	48459551	48459601	ENST00000225972_750_799	2	-	FMR1:0.282,IMP2:3.689
chr12	6979794	6979844	ENST00000229270_250_299	8	+	CAPRIN1:4.815,CPSF-160:0.279,FBL:0.249,HuR:0.079,IMP2:1.330,IMP3:1.015,MOV10:0.210,ZC3H7B:1.013
chr14	74182406	74182456	ENST00000286523_3550_3599	5	-	FMR1:2.200,HuR:0.893,IMP1:22.061,IMP3:35.324,MOV10:1.032
chr3	185635255	185635305	ENST00000453386_200_249	2	-	CAPRIN1:25.093,CPSF-30:6.234
chrX	69256156	69256206	ENST00000374552_700_749	1	+	IMP3:9.441
chr1	70726652	70726702	ENST00000370944_1700_1749	1	-	FMR1:3.531
chr1	221875056	221875106	ENST00000366899_650_699	1	-	AGO2:27.292
chr17	27889381	27889431	ENST00000307201_150_199	1	-	IMP3:3.419
chr7	94296843	94296893	ENST00000482108_3000_3049	2	+	CAPRIN1:4.682,ZC3H7B:2.078
chr18	66341422	66341472	ENST00000299608_2700_2749	2	-	FUS:3.567,IMP3:7.783
chr5	74073987	74074037	ENST00000389156_3250_3299	1	-	CAPRIN1:11.840
chr5	38941008	38941058	ENST00000357387_1350_1399	7	-	EWSR1:23.132,FUS:25.531,HuR:7.706,IMP1:12.520,IMP2:12.540,TAF:33.600,ZC3H7B:25.978
chr1	57175733	57175783	ENST00000371244_2350_2399	1	+	FXR1:60.760
chr19	1440658	1440708	ENST00000586686_200_249	1	+	RBM10:4.353
chr11	60618395	60618445	ENST00000227520_600_649	2	+	CF_Im68:0.173,MOV10:0.193
chr10	115675042	115675092	ENST00000369301_6750_6799	2	+	DGCR8:14.434,IMP3:13.080
chr6	160101377	160101427	ENST00000538183_2100_2149	4	-	AGO2:4.526,CF_Im25:2.060,Fip1:1.197,ZC3H7B:6.311
chr1	159888442	159888492	ENST00000368097_100_149	1	-	C22orf28:4.653
chr8	146279790	146279840	ENST00000331434_250_299	1	+	WDR33:1.488
chr6	83875905	83875955	ENST00000513973_3000_3049	1	-	MOV10:0.786
chr5	106716908	106716958	ENST00000333274_0_49	3	-	CPSF-160:0.712,IMP2:4.912,IMP3:8.597
chr2	38297717	38297767	ENST00000260630_100_149	1	-	Fip1:19.913
chr11	27370997	27371047	ENST00000317945_750_799	2	-	AUF1:85.995,HuR:0.322
chr19	37673031	37673081	ENST00000532828_3050_3099	2	-	AGO1:9.361,HuR:0.376
chr6	121770789	121770839	ENST00000282561_1650_1699	3	+	CF_Im59:1.735,CF_Im68:1.728,MOV10:2.014
chr3	190368941	190368991	ENST00000412504_2450_2499	1	+	ZC3H7B:12.964
chr9	112141638	112141688	ENST00000412145_150_199	4	-	CF_Im59:3.411,CPSF-160:4.396,Fip1:5.497,IMP3:5.249
chr7	44922461	44922511	ENST00000395699_1500_1549	1	-	IMP1:15.481
chr11	43516151	43516201	ENST00000039989_700_749	3	+	AGO2:0.520,MOV10:0.700,ZC3H7B:1.492
chr12	31535689	31535739	ENST00000389082_4800_4849	1	-	CPSF-30:80.174
chr3	130720591	130720641	ENST00000510168_400_449	3	+	EWSR1:18.469,IMP3:19.255,WDR33:3.010
chr6	56323605	56323655	ENST00000370754_150_199	2	-	AGO3:29.211,HuR:0.467
chr17	53797879	53797929	ENST00000575734_100_149	1	-	CPSF-160:5.955
chr17	66417566	66417616	ENST00000262139_300_349	1	-	CF_Im59:0.565
chr2	8870002	8870052	ENST00000256707_800_849	1	-	MOV10:0.095
chr8	87573635	87573685	ENST00000521271_3000_3049	1	+	CstF-64tau:1.051
chr2	110260145	110260195	ENST00000444352_900_949	1	+	HuR:0.106
chr3	52526745	52526795	ENST00000345716_250_299	1	+	Fip1:2.857
chr5	40830708	40830758	ENST00000274242_1850_1899	1	-	Fip1:2.941
chr10	73061731	73061781	ENST00000335350_2700_2749	1	+	ZC3H7B:1.894
chr11	70315726	70315776	ENST00000338508_3200_3249	1	-	HuR:4.684
chr10	98722876	98722926	ENST00000371097_7200_7249	4	+	AGO2:41.638,CAPRIN1:3.154,IMP2:36.202,IMP3:51.601
chr4	146055034	146055084	ENST00000454497_3500_3549	1	-	CF_Im59:5.788
chr5	89812488	89812538	ENST00000315948_2100_2149	1	-	WDR33:5.047
chr17	27874737	27874787	ENST00000261716_4700_4749	1	+	ZC3H7B:1.450
chr7	117831660	117831710	ENST00000424702_3200_3249	1	+	CPSF-30:59.665
chr20	4833020	4833070	ENST00000379333_4550_4599	1	-	CF_Im68:1.931
chr9	129268489	129268539	ENST00000361171_2950_2999	2	+	IMP3:1.514,MOV10:2.522
chr7	111366782	111366832	ENST00000428084_1500_1549	1	-	CF_Im68:2.057
chr15	77406450	77406500	ENST00000560626_0_49	7	-	AGO1:15.362,C22orf28:142.762,CF_Im68:0.786,EWSR1:39.788,FXR1:32.043,IMP2:14.706,IMP3:11.879
chr19	52616373	52616423	ENST00000600228_1650_1699	1	-	CF_Im59:1.867
chr16	70696032	70696082	ENST00000338779_1500_1549	1	-	HuR:0.697
chr8	97346991	97347041	ENST00000517309_1200_1249	1	+	Fip1:2.447
chr10	112271231	112271281	ENST00000369583_1050_1099	1	+	WDR33:2.783
chr9	36833509	36833559	ENST00000358127_7000_7049	1	-	HuR:20.955
chr12	50036200	50036250	ENST00000335154_3350_3399	1	-	HuR:1.126
chr2	165539308	165539358	ENST00000375458_3100_3149	1	-	Fip1:15.618
chr4	41957613	41957663	ENST00000504986_1400_1449	2	+	AGO1:11.290,IMP3:1.509
chr12	51583182	51583232	ENST00000389243_800_849	1	-	EWSR1:17.233
chr9	133997206	133997256	ENST00000372309_1500_1549	1	+	CPSF-30:7.657
chr3	145788106	145788156	ENST00000282903_350_399	1	-	CAPRIN1:6.971
chr5	41921548	41921598	ENST00000381647_4150_4199	2	+	LIN28:28.003,ZC3H7B:0.281
chr3	150261197	150261247	ENST00000479209_1000_1049	3	-	CAPRIN1:3.291,IMP1:5.325,IMP2:7.111
chr2	196601612	196601662	ENST00000409086_1850_1899	1	+	AGO2:12.139
chr12	49086618	49086668	ENST00000261900_150_199	8	-	AUF1:8.408,FMR1:1.859,FUS:8.640,FXR1:2.119,IMP2:19.450,LIN28:33.483,TAF:19.109,ZC3H7B:12.605
chr17	47677192	47677242	ENST00000393331_500_549	6	-	CAPRIN1:4.367,CF_Im59:0.422,IMP2:5.406,NOP58:2.820,RBM10:1.462,ZC3H7B:0.627
chr4	6623117	6623167	ENST00000505907_3850_3899	1	+	IMP3:5.725
chr10	72327436	72327486	ENST00000263563_950_999	1	+	CF_Im25:4.412
chr5	125962733	125962783	ENST00000297540_2200_2249	1	+	ZC3H7B:1.223
chr12	49920435	49920485	ENST00000553127_400_449	1	+	CAPRIN1:10.848
chr2	48604579	48604629	ENST00000340553_2000_2049	2	+	FMR1:5.091,HuR:0.689
chr5	139007883	139007933	ENST00000253815_1500_1549	1	+	DICER1:3.872
chr1	205577176	205577226	ENST00000357992_8450_8499	1	-	ZC3H7B:6.310
chr11	73387495	73387545	ENST00000310653_1400_1449	8	-	AGO1:11.276,EWSR1:13.939,FUS:3.108,IMP1:0.838,IMP2:25.188,LIN28:13.898,TAF:13.123,ZC3H7B:5.352
chr17	37921895	37921945	ENST00000346872_100_149	3	-	HuR:2.196,IMP1:54.230,IMP3:135.798
chr5	172742702	172742752	ENST00000265087_2100_2149	1	-	CF_Im68:1.947
chr7	33045210	33045260	ENST00000242209_250_299	1	+	Fip1:4.308
chr8	121549569	121549619	ENST00000395601_1500_1549	4	-	AGO2:16.917,FUS:8.808,FXR1:25.921,IMP2:17.448
chr15	52842433	52842483	ENST00000566423_1650_1699	3	-	C22orf28:18.982,DICER1:6.375,IMP3:6.844
chr1	161094042	161094092	ENST00000368008_100_149	1	+	Fip1:3.209
chr7	34969037	34969087	ENST00000310974_2100_2149	1	-	ZC3H7B:1.003
chr19	36937831	36937881	ENST00000454319_2000_2049	1	-	C22orf28:54.827
chr15	78841333	78841383	ENST00000044462_50_99	7	+	AGO1:0.151,CAPRIN1:0.501,HuR:0.317,IMP1:0.540,IMP2:1.241,IMP3:0.638,MOV10:0.169
chr11	74353308	74353358	ENST00000263681_1500_1549	2	+	FUS:6.427,LIN28:15.328
chr10	96370105	96370155	ENST00000371327_500_549	2	+	DICER1:3.406,HuR:0.769
chr9	110092234	110092284	ENST00000358015_300_349	3	+	IMP1:5.315,IMP2:7.542,IMP3:21.141
chr17	42878047	42878097	ENST00000426548_3900_3949	3	-	CPSF-160:1.872,DGCR8:19.182,MOV10:9.009
chr9	129599639	129599689	ENST00000373464_3450_3499	1	+	MOV10:1.595
chr1	182352342	182352392	ENST00000311223_1150_1199	4	-	CAPRIN1:5.293,CF_Im25:0.542,IMP1:0.238,IMP3:1.123
chr6	170715836	170715886	ENST00000476287_2000_2049	2	+	CF_Im68:1.660,WDR33:10.460
chr12	53809621	53809671	ENST00000426431_4600_4649	2	+	Fip1:1.242,IMP3:9.488
chr1	183220678	183220728	ENST00000287713_1050_1099	1	-	IMP3:11.703
chr2	17965503	17965553	ENST00000381254_2300_2349	2	+	IMP2:3.207,IMP3:1.295
chr1	109244139	109244189	ENST00000370021_1500_1549	1	+	FXR1:12.457
chr12	72181250	72181300	ENST00000261263_1800_1849	2	+	CAPRIN1:12.855,WDR33:3.946
chr6	143073746	143073796	ENST00000367603_450_499	3	-	PUM2:571.920,TTP:679.022,ZC3H7B:29.206
chr11	295246	295296	ENST00000409548_500_549	1	+	CPSF-160:4.038
chr2	164465114	164465164	ENST00000333129_900_949	2	-	MOV10:4.134,ZC3H7B:29.371
chr19	38031328	38031378	ENST00000445217_2550_2599	3	+	IMP1:13.877,IMP2:19.857,IMP3:9.356
chr1	32636492	32636542	ENST00000373625_0_49	2	+	CF_Im68:0.090,FMR1:3.495
chr19	37211867	37211917	ENST00000585696_300_349	2	+	AGO3:95.125,DICER1:19.692
chr19	36828828	36828878	ENST00000270001_2250_2299	1	-	ZC3H7B:8.544
chr15	59931233	59931283	ENST00000396060_50_99	5	-	C22orf28:24.576,DICER1:8.254,MOV10:1.750,RBM10:2.374,ZC3H7B:2.797
chr16	71888060	71888110	ENST00000427980_2350_2399	3	+	CAPRIN1:10.420,IMP2:10.554,IMP3:1.894
chr12	62986926	62986976	ENST00000393630_400_449	2	+	CF_Im59:3.467,DGCR8:29.437
chr8	9635143	9635193	ENST00000310430_900_949	2	+	CAPRIN1:12.331,CPSF-30:21.698
chr18	59481187	59481237	ENST00000312828_1850_1899	1	-	AGO2:43.981
chr14	50576019	50576069	ENST00000395860_350_399	2	-	CF_Im59:0.761,ZC3H7B:11.861
chr7	123323925	123323975	ENST00000223023_600_649	1	-	DICER1:7.673
chr11	118622016	118622066	ENST00000264018_750_799	3	-	CAPRIN1:19.668,FMR1:0.705,MOV10:4.964
chr22	26922043	26922093	ENST00000338754_150_199	1	-	Fip1:4.809
chr12	124106055	124106105	ENST00000424014_200_249	2	-	IMP2:2.370,IMP3:1.914
chr1	160185584	160185634	ENST00000368073_1750_1799	4	-	CF_Im25:0.687,CF_Im59:0.270,CstF-64tau:1.297,FMR1:0.361
chr2	242613117	242613167	ENST00000405546_1500_1549	2	+	CF_Im25:1.143,DCK1:27.221
chr6	97593684	97593734	ENST00000275053_950_999	1	-	FMR1:7.413
chr17	21435013	21435063	ENST00000391411_3500_3549	1	-	CstF-64tau:1.669
chr15	52357944	52357994	ENST00000261845_750_799	1	+	IMP3:51.647
chr3	133538807	133538857	ENST00000466490_200_249	6	+	AGO1:8.682,CAPRIN1:5.942,CstF-64tau:0.996,IMP2:2.006,IMP3:3.061,ZC3H7B:1.492
chr15	64435014	64435064	ENST00000353874_5200_5249	1	+	C22orf28:77.671
chr7	100163911	100163961	ENST00000300176_1300_1349	1	+	CF_Im68:3.994
chr1	201845629	201845679	ENST00000361565_450_499	1	+	IMP1:4.878
chrX	53406676	53406726	ENST00000322213_300_349	1	-	CF_Im25:1.827
chr8	1954477	1954527	ENST00000320248_3250_3299	1	+	CF_Im59:1.050
chr3	182660134	182660184	ENST00000292782_2700_2749	10	-	CAPRIN1:25.618,EWSR1:47.866,FUS:24.014,FXR1:84.808,IMP1:25.907,IMP2:25.949,IMP3:34.932,LIN28:120.265,MOV10:7.113,ZC3H7B:60.647
chr1	167385844	167385894	ENST00000367865_800_849	1	+	MOV10:3.538
chr7	131174084	131174134	ENST00000352689_1600_1649	1	+	Fip1:7.087
chr5	157213806	157213856	ENST00000523094_800_849	3	-	AGO2:5.523,CF_Im25:2.057,ZC3H7B:2.341
chr4	153460075	153460125	ENST00000594836_2250_2299	1	+	CPSF-160:6.114
chr4	843363	843413	ENST00000314167_50_99	1	-	C17orf85:34.477
chr20	49369272	49369322	ENST00000371610_2250_2299	1	+	CF_Im68:4.112
chr13	39458971	39459021	ENST00000280481_4050_4099	1	+	MOV10:2.647
chr6	90038350	90038400	ENST00000435041_1000_1049	1	-	AGO2:10.739
chr11	58386826	58386876	ENST00000316059_1650_1699	2	+	CAPRIN1:10.417,ZC3H7B:8.967
chr16	58547277	58547327	ENST00000394282_1800_1849	1	+	WDR33:1.792
chr10	114577939	114577989	ENST00000393077_2800_2849	1	+	WDR33:6.257
chr7	92167245	92167295	ENST00000481551_2850_2899	1	+	CF_Im25:11.948
chr15	64367469	64367519	ENST00000557835_200_249	1	-	Fip1:18.274
chr20	1146371	1146421	ENST00000335877_650_699	1	+	HuR:0.075
chr6	160102977	160103027	ENST00000538183_500_549	2	-	FMR1:0.811,IMP3:1.371
chr20	56226811	56226861	ENST00000341744_250_299	1	-	CstF-64tau:116.507
chr3	9518122	9518172	ENST00000402466_350_399	1	+	TAF:5.953
chr9	109775358	109775408	ENST00000277225_2050_2099	2	+	CF_Im25:9.631,MOV10:1.266
chr21	46685318	46685368	ENST00000331343_2000_2049	1	-	CF_Im25:3.903
chr11	19245907	19245957	ENST00000527884_250_299	4	-	C17orf85:119.934,MOV10:1.942,PUM2:108.111,ZC3H7B:6.441
chr6	30656240	30656290	ENST00000259953_150_199	1	-	IMP2:1.066
chr3	196556373	196556423	ENST00000327134_1100_1149	1	+	ZC3H7B:2.544
chr22	21307580	21307630	ENST00000354336_3450_3499	1	+	DICER1:4.813
chr22	33255811	33255861	ENST00000266085_450_499	2	+	CF_Im59:0.853,Fip1:0.252
chr20	46286608	46286658	ENST00000359930_450_499	1	-	CPSF-160:2.015
chr11	75853254	75853304	ENST00000356136_800_849	1	+	HuR:0.836
chr5	115780311	115780361	ENST00000343348_1950_1999	1	-	ZC3H7B:0.812
chrX	19378168	19378218	ENST00000379806_400_449	2	+	CAPRIN1:7.615,ZC3H7B:4.320
chr10	96093886	96093936	ENST00000371361_0_49	2	-	NOP58:1.456,RBM10:0.412
chr3	40578578	40578628	ENST00000339296_4000_4049	2	+	MOV10:9.577,ZC3H7B:19.139
chr1	36320953	36321003	ENST00000373210_1750_1799	1	+	Fip1:3.654
chr12	112464637	112464687	ENST00000261745_2650_2699	5	-	AUF1:4.212,CstF-64tau:3.684,FUS:3.787,TAF:7.832,ZC3H7B:8.850
chr6	36198833	36198883	ENST00000357641_450_499	3	+	HuR:0.162,IMP2:2.666,IMP3:2.692
chr7	75957246	75957296	ENST00000307630_1600_1649	1	-	AGO1:4.721
chr16	23593507	23593557	ENST00000570319_50_99	2	-	CF_Im59:0.760,RBM10:3.588
chr22	21307830	21307880	ENST00000354336_3700_3749	3	+	AGO1:4.091,AGO2:5.956,CAPRIN1:2.255
chr3	37095044	37095094	ENST00000421307_250_299	1	-	IMP3:5.115
chr6	74533454	74533504	ENST00000437994_100_149	1	+	HuR:5.195
chr16	315768	315818	ENST00000399932_750_799	2	+	FMR1:0.829,RBM10:0.469
chr10	106072618	106072668	ENST00000278071_1500_1549	2	-	CPSF-73:52.946,MOV10:1.924
chr2	176974267	176974317	ENST00000249504_400_449	6	+	AGO1:8.339,AGO2:2.453,CF_Im25:1.884,CF_Im68:4.757,CPSF-160:1.600,MOV10:0.619
chr15	41774732	41774782	ENST00000389629_1850_1899	1	+	ZC3H7B:1.874
chr5	148732942	148732992	ENST00000329271_2100_2149	16	+	AGO1:1.940,AGO2:11.557,AUF1:7.807,CF_Im68:0.463,EWSR1:140.718,FUS:60.168,FXR1:23.610,IMP1:22.502,IMP2:34.675,IMP3:11.670,LIN28:992.959,LIN28A:47.279,MOV10:5.724,QKI:442.093,TAF:73.552,TTP:82.350
chr12	133160711	133160761	ENST00000434748_350_399	4	+	AGO2:3.303,CF_Im59:0.266,CPSF-160:1.976,FMR1:2.072
chr6	1314348	1314398	ENST00000296839_200_249	1	+	IMP2:21.814
chr12	93803217	93803267	ENST00000318066_550_599	4	-	AGO2:5.255,CF_Im25:2.446,DGCR8:11.977,MOV10:3.455
chr15	42835783	42835833	ENST00000323443_450_499	4	-	CAPRIN1:22.598,DICER1:19.682,FMR1:4.167,HuR:0.846
chr7	138269693	138269743	ENST00000343526_0_49	3	+	HuR:6.301,IMP3:14.122,ZC3H7B:9.553
chr16	10577053	10577103	ENST00000396560_950_999	2	+	CF_Im68:5.941,ZC3H7B:14.022
chr22	44642317	44642367	ENST00000381176_3200_3249	1	-	DICER1:70.596
chr10	75882620	75882670	ENST00000355264_900_949	1	-	MOV10:1.300
chr18	21061590	21061640	ENST00000339486_350_399	2	+	CAPRIN1:11.817,ZC3H7B:9.961
chr22	44220433	44220483	ENST00000330884_1400_1449	3	-	CF_Im68:1.343,Fip1:4.429,WDR33:2.645
chr2	206988661	206988711	ENST00000233190_200_249	2	-	CF_Im25:3.604,WDR33:3.000
chr20	37668033	37668083	ENST00000252011_850_899	2	+	DICER1:9.921,HuR:2.452
chr7	65420934	65420984	ENST00000360768_1650_1699	2	+	DICER1:12.053,IMP3:11.214
chr7	1582608	1582658	ENST00000343242_2600_2649	1	+	MOV10:0.677
chr15	77241710	77241760	ENST00000394885_150_199	1	+	CF_Im68:0.057
chr1	52486457	52486507	ENST00000371626_100_149	5	-	CPSF-160:0.414,HuR:0.026,IMP1:7.065,IMP2:9.471,MOV10:0.134
chr1	94638327	94638377	ENST00000260526_1050_1099	2	-	IMP3:23.014,ZC3H7B:11.805
chr12	2933556	2933606	ENST00000228799_200_249	2	+	CPSF-30:9.591,IMP2:7.157
chr8	110577135	110577185	ENST00000337573_350_399	1	+	CF_Im25:7.526
chr4	156265937	156265987	ENST00000311277_2950_2999	1	-	ZC3H7B:16.643
chr9	114982633	114982683	ENST00000334318_3450_3499	3	-	EWSR1:21.919,IMP3:2.399,LIN28:47.204
chr3	46963299	46963349	ENST00000425441_200_249	1	-	Fip1:0.962
chr1	154179531	154179581	ENST00000368521_350_399	6	-	AGO2:1.776,CPSF-30:2.083,DGCR8:2.474,DICER1:2.506,HuR:0.043,LIN28:6.616
chr7	44869295	44869345	ENST00000222690_400_449	3	-	CAPRIN1:7.114,DICER1:4.337,IMP1:1.151
chr1	47098750	47098800	ENST00000576409_2650_2699	2	-	FMR1:2.016,MOV10:1.147
chr21	45404020	45404070	ENST00000398063_1750_1799	2	+	CF_Im25:4.145,CPSF-160:0.189
chr18	52894168	52894218	ENST00000354452_1050_1099	1	-	ZC3H7B:0.610
chr5	112353278	112353328	ENST00000389063_4100_4149	1	+	HuR:0.291
chr6	52869199	52869249	ENST00000356971_700_749	1	-	ZC3H7B:2.923
chr4	177103277	177103327	ENST00000393643_2550_2599	1	+	ZC3H7B:51.505
chr10	112657893	112657943	ENST00000393104_50_99	1	+	AGO2:5.023
chr3	183534296	183534346	ENST00000318631_800_849	1	-	IMP2:7.894
chr22	25591465	25591515	ENST00000358431_3100_3149	1	+	CAPRIN1:9.028
chr18	20606350	20606400	ENST00000399722_150_199	4	+	AGO1:5.994,AGO2:48.589,CstF-64tau:6.903,DICER1:10.073
chr1	151091229	151091279	ENST00000368918_500_549	2	+	Fip1:12.147,HuR:2.438
chr17	37687766	37687816	ENST00000447079_200_249	14	+	AGO1:27.792,AGO2:3.199,AUF1:13.613,CAPRIN1:19.986,CF_Im59:1.417,EWSR1:49.790,FMR1:4.730,FUS:24.979,FXR1:120.564,IMP1:2.156,IMP2:22.493,LIN28:107.229,LIN28A:34.349,TAF:26.518
chr13	32973104	32973154	ENST00000544455_200_249	1	+	EWSR1:30.165
chr1	109513154	109513204	ENST00000357672_850_899	1	-	CPSF-30:15.014
chr13	74263329	74263379	ENST00000377669_6250_6299	2	-	CAPRIN1:21.684,ZC3H7B:12.444
chr20	13695073	13695123	ENST00000202816_400_449	3	-	HuR:1.022,PUM2:167.332,TTP:261.979
chr11	73112010	73112060	ENST00000064778_5750_5799	1	-	HuR:0.630
chr11	11292543	11292593	ENST00000227756_100_149	3	-	HuR:2.297,LIN28:84.328,ZC3H7B:5.204
chr14	93706921	93706971	ENST00000334746_1650_1699	2	-	DICER1:31.304,FMR1:14.203
chrX	123513538	123513588	ENST00000422452_800_849	1	-	EWSR1:107.491
chr17	56431856	56431906	ENST00000584437_400_449	1	-	HuR:0.168
chr5	33987900	33987950	ENST00000335606_1250_1299	1	-	AGO2:17.619
chrX	153713530	153713580	ENST00000369660_300_349	3	-	AGO1:3.812,CAPRIN1:10.810,MOV10:1.273
chr14	36768041	36768091	ENST00000416007_200_249	1	-	CAPRIN1:23.772
chr19	38030428	38030478	ENST00000445217_1650_1699	3	+	IMP1:19.825,IMP3:25.394,ZC3H7B:1.055
chr21	30302272	30302322	ENST00000361371_450_499	1	-	FMR1:2.236
chr19	42881174	42881224	ENST00000334370_250_299	6	+	CAPRIN1:1.944,FMR1:0.157,IMP1:1.179,IMP2:1.641,IMP3:1.060,MOV10:0.294
chr15	74339996	74340046	ENST00000565898_2650_2699	1	+	C22orf28:178.547
chr14	76671441	76671491	ENST00000261530_3250_3299	1	+	HuR:2.348
chr1	46686739	46686789	ENST00000371980_850_899	1	+	CF_Im25:35.369
chr14	90874108	90874158	ENST00000356978_3050_3099	2	+	IMP1:5.416,IMP3:5.409
chr10	131634245	131634295	ENST00000355311_1900_1949	1	-	HuR:2.787
chr5	132440775	132440825	ENST00000304858_650_699	2	+	CF_Im25:1.393,FXR1:12.001
chr13	74267379	74267429	ENST00000377669_2200_2249	1	-	EWSR1:27.010
chr13	28536304	28536354	ENST00000381020_900_949	1	-	CPSF-100:237.919
chr6	11578841	11578891	ENST00000379426_3050_3099	1	+	FMR1:19.790
chr6	138665170	138665220	ENST00000251691_7550_7599	1	+	ZC3H7B:1.491
chr14	58838704	58838754	ENST00000355431_0_49	2	+	AGO2:7.261,RBM10:6.629
chr8	71022219	71022269	ENST00000452400_3600_3649	2	-	FMR1:10.367,ZC3H7B:26.962
chr14	75480937	75480987	ENST00000355774_2800_2849	1	-	HuR:1.713
chr2	152331732	152331782	ENST00000243326_150_199	2	+	EWSR1:8.991,TAF:10.883
chr16	81078972	81079022	ENST00000566488_400_449	1	+	DICER1:12.295
chr19	2102024	2102074	ENST00000355272_100_149	7	-	C22orf28:7.437,CF_Im25:0.420,CF_Im59:1.743,CPSF-160:0.909,CstF-64tau:2.790,Fip1:1.248,IMP3:0.149
chr12	118470953	118471003	ENST00000315436_1000_1049	2	-	IMP1:4.512,IMP2:2.152
chr9	80035569	80035619	ENST00000360280_4650_4699	1	+	CF_Im68:2.585
chr16	56511214	56511264	ENST00000566157_1100_1149	1	+	CF_Im25:3.342
chr10	15556009	15556059	ENST00000378076_3100_3149	1	-	CF_Im68:3.058
chr19	2230438	2230488	ENST00000398665_650_699	3	+	C22orf28:28.544,CF_Im59:0.152,HuR:0.026
chr1	155869431	155869481	ENST00000368323_700_749	6	-	AUF1:11.862,EWSR1:21.260,FUS:7.619,LIN28:54.508,TAF:47.793,UPF1:120.474
chr5	108670434	108670484	ENST00000361189_2450_2499	2	-	AGO1:9.790,PUM2:83.408
chr16	56510564	56510614	ENST00000566157_450_499	2	+	HuR:0.198,IMP2:4.896
chr2	65311115	65311165	ENST00000377990_350_399	3	+	AGO2:14.172,DGCR8:26.649,FMR1:9.526
chr8	97622723	97622773	ENST00000302190_950_999	1	+	AGO2:8.592
chr15	50570581	50570631	ENST00000380877_200_249	1	-	CstF-64tau:2.092
chr22	19120961	19121011	ENST00000252137_700_749	1	-	AGO1:17.126
chr13	25822022	25822072	ENST00000381801_1300_1349	1	-	IMP3:2.950
chr13	30339344	30339394	ENST00000380680_2000_2049	2	-	IMP2:14.153,IMP3:14.289
chr7	102088796	102088846	ENST00000356387_1300_1349	2	+	C17orf85:303.070,TAF:29.322
chr1	1017625	1017675	ENST00000448924_600_649	1	-	CAPRIN1:7.985
chr5	148732742	148732792	ENST00000329271_1900_1949	1	+	IMP1:0.865
chr1	203710479	203710529	ENST00000357681_1500_1549	2	+	FMR1:2.060,MOV10:0.967
chr12	49086368	49086418	ENST00000261900_400_449	1	-	ZC3H7B:7.645
chr6	117882869	117882919	ENST00000535237_1500_1549	1	-	CF_Im25:2.510
chr6	109786756	109786806	ENST00000230122_250_299	2	-	CstF-64tau:9.421,ZC3H7B:2.184
chr10	124813478	124813528	ENST00000358776_200_249	3	+	HuR:0.238,IMP2:1.638,IMP3:5.291
chr17	45700383	45700433	ENST00000322157_1100_1149	3	+	AUF1:1.868,EWSR1:2.551,IMP3:2.793
chr1	110040944	110040994	ENST00000430195_2550_2599	1	+	ALKBH5:136.358
chr15	68585977	68586027	ENST00000306917_2400_2449	3	+	CF_Im25:0.771,HuR:0.110,PUM2:84.604
chr1	92974765	92974815	ENST00000370331_4400_4449	2	-	MOV10:0.532,ZC3H7B:17.019
chr13	49783778	49783828	ENST00000337156_2250_2299	1	+	WDR33:1.532
chr22	22118091	22118141	ENST00000215832_400_449	9	-	AGO1:13.479,AGO2:59.465,AGO3:103.730,AGO4:122.927,CAPRIN1:17.339,FXR1:27.334,IMP1:11.022,IMP2:38.472,RBM10:1.583
chrX	123045628	123045678	ENST00000371199_4600_4649	11	+	AUF1:26.579,CAPRIN1:84.224,EWSR1:81.662,FUS:75.110,FXR1:165.788,IMP1:9.208,IMP2:4.611,IMP3:8.691,LIN28:54.959,TAF:82.372,ZC3H7B:27.924
chr11	3847335	3847385	ENST00000278243_650_699	1	+	Fip1:2.556
chr13	95362325	95362375	ENST00000376945_1100_1149	2	-	AGO2:25.017,ZC3H7B:8.971
chr10	7203084	7203134	ENST00000361972_2600_2649	1	-	HuR:1.282
chr1	180247361	180247411	ENST00000263726_3650_3699	1	+	AGO1:27.028
chr17	77906310	77906360	ENST00000310924_8300_8349	1	-	MOV10:1.668
chr12	123779457	123779507	ENST00000420886_950_999	4	-	CF_Im59:2.022,CF_Im68:0.566,WDR33:3.568,ZC3H7B:0.375
chr13	110802312	110802362	ENST00000375820_350_399	2	-	PUM2:152.967,ZC3H7B:2.767
chr2	238007532	238007582	ENST00000354371_1150_1199	2	+	HuR:0.091,ZC3H7B:0.900
chr20	62589843	62589893	ENST00000450537_1350_1399	2	-	HuR:0.228,LIN28A:22.779
chr15	100267630	100267680	ENST00000545021_1650_1699	2	-	CF_Im59:1.919,CstF-64tau:1.843
chr2	175300146	175300196	ENST00000392552_650_699	2	-	CstF-64tau:5.867,WDR33:17.244
chr6	56969791	56969841	ENST00000370708_2900_2949	4	+	AGO1:43.708,AGO2:60.479,TNRC6A:813.598,ZC3H7B:30.174
chr7	27181006	27181056	ENST00000222726_400_449	15	-	AGO1:55.163,AGO4:68.714,CAPRIN1:2.374,DICER1:2.713,EWSR1:3.105,FUS:4.228,IMP3:1.780,LIN28:12.735,MOV10:1.288,PUM2:12.504,TAF:13.958,TNRC6B:82.262,TNRC6C:34.262,TTP:50.249,ZC3H7B:4.278
chr5	131818645	131818695	ENST00000245414_950_999	1	-	Fip1:7.943
chr6	105528105	105528155	ENST00000345080_1450_1499	2	+	CAPRIN1:30.146,CF_Im68:2.176
chr21	30715951	30716001	ENST00000399921_800_849	1	+	CF_Im59:0.906
chr3	39136581	39136631	ENST00000302313_350_399	3	+	IMP1:3.038,IMP3:4.097,MOV10:0.379
chr7	6501524	6501574	ENST00000258739_1200_1249	4	-	AGO2:21.484,DGCR8:5.478,FMR1:0.392,IMP1:2.209
chr7	138986779	138986829	ENST00000288561_4200_4249	3	+	CstF-64tau:8.584,FUS:27.732,FXR1:81.616
chr6	44222345	44222395	ENST00000393812_50_99	2	-	CF_Im59:0.201,HuR:0.051
chr20	35625514	35625564	ENST00000373664_1600_1649	1	-	HuR:0.112
chr13	76179995	76180045	ENST00000377595_50_99	7	+	AGO1:9.170,CAPRIN1:14.535,EWSR1:3.778,FUS:1.896,HuR:0.331,RBM10:1.269,ZC3H7B:4.488
chr17	38520775	38520825	ENST00000578774_600_649	2	+	CPSF-30:32.487,CPSF-73:74.817
chr8	38269098	38269148	ENST00000447712_2000_2049	1	-	CstF-64tau:1.956
chr2	152693985	152694035	ENST00000360283_1600_1649	1	-	HuR:0.447
chr6	43490208	43490258	ENST00000265351_1350_1399	3	-	CF_Im59:0.874,CF_Im68:0.934,FMR1:1.193
chr12	12272062	12272112	ENST00000261349_1950_1999	1	-	FMR1:8.691
chr15	58888098	58888148	ENST00000260408_1600_1649	3	-	AGO1:10.131,CPSF-30:14.743,IMP3:9.139
chr2	74719907	74719957	ENST00000410003_550_599	2	+	AGO2:8.367,RBM10:1.414
chr1	205686160	205686210	ENST00000367142_1200_1249	2	-	AGO2:0.400,UPF1:9.402
chr18	60791860	60791910	ENST00000398117_3950_3999	2	-	HuR:7.395,ZC3H7B:16.816
chr19	48714669	48714719	ENST00000391898_250_299	6	-	C22orf28:75.580,CF_Im25:7.165,FXR1:58.809,NOP58:10.756,RBM10:5.475,ZC3H7B:10.036
chr1	85785887	85785937	ENST00000535924_1200_1249	2	-	IMP2:17.157,LIN28:16.228
chr19	39406048	39406098	ENST00000221431_150_199	1	-	CF_Im68:0.359
chr11	116649543	116649593	ENST00000227322_50_99	1	-	DICER1:4.722
chr18	2916993	2917043	ENST00000261596_3250_3299	4	-	AGO1:12.190,AGO2:9.411,CF_Im59:1.949,WDR33:3.056
chr14	97032984	97033034	ENST00000216277_1600_1649	3	+	C17orf85:18.868,IMP2:4.315,ZC3H7B:3.402
chr7	137559924	137559974	ENST00000330387_5250_5299	3	-	CF_Im68:1.518,Fip1:6.008,ZC3H7B:3.018
chr9	102743096	102743146	ENST00000262455_1750_1799	1	-	MOV10:0.599
chr17	80560522	80560572	ENST00000335255_1150_1199	3	+	CAPRIN1:3.059,CPSF-30:5.383,FMR1:2.797
chr19	21301482	21301532	ENST00000596143_350_399	2	+	CF_Im59:2.627,IMP2:39.755
chr12	32944960	32945010	ENST00000340811_350_399	4	-	FUS:9.442,IMP1:16.297,IMP3:16.481,ZC3H7B:11.380
chr12	95907727	95907777	ENST00000323666_50_99	1	+	IMP3:1.053
chr2	191364941	191364991	ENST00000392328_0_49	1	+	LIN28A:36.800
chr1	145586169	145586219	ENST00000393045_550_599	2	+	CPSF-30:17.017,CPSF-73:41.639
chr1	231470616	231470666	ENST00000366645_650_699	12	-	AGO1:16.632,AUF1:6.692,CAPRIN1:17.193,EWSR1:13.706,FUS:4.298,FXR1:30.356,IMP1:33.383,IMP2:23.994,IMP3:11.253,LIN28:18.449,RBM10:1.675,UPF1:48.542
chr1	24292105	24292155	ENST00000344989_2000_2049	3	-	CPSF-30:7.430,CstF-64tau:2.450,ZC3H7B:0.606
chr16	1727843	1727893	ENST00000397412_3800_3849	2	+	PUM2:100.562,ZC3H7B:1.867
chr1	41090391	41090441	ENST00000372684_1750_1799	1	-	MOV10:5.081
chr11	134245499	134245549	ENST00000389881_550_599	2	+	CPSF-160:1.690,HuR:0.106
chr1	24863164	24863214	ENST00000374395_1400_1449	1	+	IMP3:14.324
chr8	17087881	17087931	ENST00000361272_300_349	11	-	AGO2:5.279,AUF1:4.668,CstF-64tau:3.155,EWSR1:9.562,FMR1:0.258,FUS:10.794,HuR:7.650,IMP1:9.057,IMP3:7.851,MOV10:0.727,TTP:36.933
chr6	12164991	12165041	ENST00000379388_300_349	2	+	CstF-64tau:9.381,ZC3H7B:17.396
chrX	14938078	14938128	ENST00000380492_150_199	1	+	CF_Im25:0.570
chr12	101788820	101788870	ENST00000261636_550_599	1	-	CF_Im59:0.071
chr7	131186322	131186372	ENST00000541194_2700_2749	1	-	C22orf28:23.992
chr10	74092770	74092820	ENST00000338820_2750_2799	2	-	Fip1:1.490,ZC3H7B:1.965
chrX	15804384	15804434	ENST00000318636_3600_3649	1	+	CPSF-160:4.488
chr16	31477069	31477119	ENST00000457010_550_599	1	+	RBM10:5.574
chrX	135128580	135128630	ENST00000370695_1700_1749	1	+	MOV10:0.388
chr1	155041962	155042012	ENST00000368409_500_549	1	+	AGO1:11.393
chr16	11273844	11273894	ENST00000409790_1300_1349	1	+	IMP2:7.379
chr16	72120388	72120438	ENST00000268483_100_149	2	-	CF_Im25:1.441,CF_Im68:0.508
chr20	2127189	2127239	ENST00000381482_2800_2849	2	+	IMP1:1.438,IMP3:2.424
chr3	49758835	49758885	ENST00000327697_100_149	1	+	CPSF-160:0.691
chr13	77454458	77454508	ENST00000377474_4800_4849	1	-	FXR1:12.830
chr19	39891036	39891086	ENST00000315588_2700_2749	1	+	Fip1:0.262
chr7	5520558	5520608	ENST00000382368_800_849	3	-	AGO2:97.542,CF_Im59:1.014,MOV10:0.529
chr11	95568406	95568456	ENST00000393223_0_49	4	-	AGO2:6.168,CF_Im59:1.324,CPSF-160:1.341,IMP1:15.242
chr12	107366066	107366116	ENST00000280756_900_949	5	+	AUF1:1.159,EWSR1:3.562,FUS:2.979,IMP3:5.633,ZC3H7B:0.513
chr19	34720133	34720183	ENST00000433627_1900_1949	1	+	Fip1:2.232
chr12	12874908	12874958	ENST00000228872_950_999	2	+	IMP1:0.554,IMP2:1.850
chr5	80710775	80710825	ENST00000320672_5500_5549	1	-	MOV10:11.180
chr21	44450958	44451008	ENST00000291547_750_799	1	+	C22orf28:46.227
chr14	99638940	99638990	ENST00000345514_1500_1549	3	-	AGO2:105.890,MOV10:10.391,ZC3H7B:47.464
chr16	46990443	46990493	ENST00000317089_450_499	8	-	AGO1:3.344,AGO2:7.524,AGO3:28.507,CAPRIN1:8.112,CPSF-160:1.300,CstF-64tau:1.712,DICER1:4.496,IMP2:9.960
chrX	109437500	109437550	ENST00000262844_4200_4249	2	-	CstF-64tau:5.101,ZC3H7B:2.365
chr19	11275236	11275286	ENST00000432929_1950_1999	1	-	HuR:0.050
chr6	88051039	88051089	ENST00000392863_1050_1099	1	+	C22orf28:89.311
chr8	48889885	48889935	ENST00000262105_550_599	2	+	C17orf85:12.116,CF_Im59:0.167
chrX	67754938	67754988	ENST00000462683_3100_3149	1	+	HuR:1.656
chr20	21491763	21491813	ENST00000377142_750_799	1	-	ALKBH5:315.355
chr20	46286558	46286608	ENST00000359930_500_549	2	-	AGO2:1.853,CF_Im59:0.696
chr20	419132	419182	ENST00000354200_50_99	2	-	Fip1:3.160,NOP58:3.898
chr7	105732103	105732153	ENST00000455385_100_149	8	-	AGO1:159.733,AGO3:24.216,AGO4:337.543,CAPRIN1:10.203,CF_Im68:0.233,TNRC6C:62.007,WDR33:1.465,ZC3H7B:6.703
chr17	39847825	39847875	ENST00000469257_750_799	13	+	AGO2:2.750,AUF1:1.163,CAPRIN1:3.984,CPSF-30:2.944,CstF-64tau:0.694,EWSR1:2.680,FUS:1.195,MOV10:0.040,PUM2:21.827,TAF:4.325,TTP:46.001,WDR33:0.340,ZC3H7B:0.729
chr3	40559701	40559751	ENST00000314529_1350_1399	1	+	ZC3H7B:13.169
chr2	8994111	8994161	ENST00000305997_4650_4699	1	-	ZC3H7B:6.390
chr18	33291231	33291281	ENST00000269195_1500_1549	1	+	FMR1:3.524
chr10	27035751	27035801	ENST00000355394_1700_1749	1	-	Fip1:3.427
chr19	21909337	21909387	ENST00000358296_100_149	7	-	AGO2:20.894,EWSR1:111.512,FUS:18.648,FXR1:153.670,IMP1:56.331,IMP2:3.358,ZC3H7B:24.618
chr7	102740278	102740328	ENST00000417955_3550_3599	1	-	CF_Im59:4.561
chr6	49398593	49398643	ENST00000274813_800_849	1	-	MOV10:0.202
chr21	16336739	16336789	ENST00000400202_250_299	1	-	MOV10:1.911
chr3	185765030	185765080	ENST00000306376_1350_1399	1	-	AGO2:5.088
chr10	51590398	51590448	ENST00000452682_1200_1249	4	+	FMR1:1.318,IMP1:5.876,IMP2:10.728,IMP3:4.704
chr20	43121129	43121179	ENST00000372904_2950_2999	8	+	AGO1:11.824,CAPRIN1:13.038,EWSR1:25.985,FUS:8.148,IMP1:17.580,IMP2:26.413,IMP3:17.779,ZC3H7B:10.756
chr8	98738045	98738095	ENST00000336273_1150_1199	9	+	AGO1:1.605,AGO2:5.311,EWSR1:15.873,FXR1:1.953,Fip1:1.517,IMP1:7.875,IMP2:10.756,IMP3:8.205,PUM2:74.587
chr13	111165235	111165285	ENST00000360467_700_749	1	+	Fip1:1.200
chr4	78637737	78637787	ENST00000504123_3800_3849	1	-	ZC3H7B:26.258
chr3	44486619	44486669	ENST00000425708_1400_1449	1	-	RBM10:3.501
chr8	144734200	144734250	ENST00000532796_550_599	1	+	IMP2:18.373
chr6	24706317	24706367	ENST00000378119_0_49	2	-	FMR1:0.124,IMP1:0.931
chr14	38059872	38059922	ENST00000250448_650_699	3	-	AGO1:14.341,IMP1:11.809,ZC3H7B:4.450
chr18	2802847	2802897	ENST00000320876_300_349	1	+	CF_Im59:0.763
chr10	134019131	134019181	ENST00000338492_700_749	1	+	CF_Im59:0.546
chr3	42592992	42593042	ENST00000451653_1700_1749	2	-	EWSR1:17.254,LIN28:30.966
chr17	33600454	33600504	ENST00000299977_7550_7599	2	+	HuR:9.603,PUM2:264.720
chr10	86276046	86276096	ENST00000224756_2750_2799	1	+	CPSF-100:233.158
chrX	76763331	76763381	ENST00000373344_450_499	6	-	CF_Im68:0.459,CPSF-160:3.317,CstF-64tau:10.813,FMR1:4.100,MOV10:2.779,WDR33:3.611
chr12	57452814	57452864	ENST00000300128_800_849	3	-	EWSR1:6.058,IMP3:0.737,UPF1:28.607
chr12	85277276	85277326	ENST00000450363_200_249	1	-	ZC3H7B:21.329
chr17	57076690	57076740	ENST00000376149_0_49	1	-	RBM10:0.165
chr2	28636712	28636762	ENST00000264716_1400_1449	2	+	CstF-64tau:10.282,FMR1:10.007
chr21	35472451	35472501	ENST00000381151_2800_2849	4	+	CAPRIN1:19.178,DGCR8:21.644,HuR:6.833,IMP2:17.807
chr1	9329275	9329325	ENST00000377403_4350_4399	1	+	MOV10:0.888
chr4	169909553	169909603	ENST00000306193_1700_1749	1	-	ZC3H7B:6.728
chr12	68056890	68056940	ENST00000344096_4400_4449	2	+	AGO1:65.831,AGO3:142.328
chr10	71899582	71899632	ENST00000287078_50_99	2	-	CAPRIN1:4.504,LIN28:16.110
chr2	191067271	191067321	ENST00000340623_2400_2449	1	+	MOV10:8.855
chr1	150447457	150447507	ENST00000401000_1650_1699	1	+	ZC3H7B:9.136
chr9	108312761	108312811	ENST00000374710_4000_4049	1	+	ZC3H7B:18.511
chr3	58157510	58157560	ENST00000357272_2450_2499	1	+	C22orf28:15.610
chr12	65274565	65274615	ENST00000542120_5000_5049	1	+	CstF-64tau:18.081
chr2	225338714	225338764	ENST00000264414_200_249	6	-	CAPRIN1:9.562,CF_Im68:2.071,CPSF-160:0.468,FMR1:13.114,FXR1:36.930,MOV10:4.103
chr9	133762217	133762267	ENST00000318560_1150_1199	1	+	CPSF-160:1.176
chr17	77761138	77761188	ENST00000310942_2300_2349	1	+	IMP3:1.949
chr14	103986103	103986153	ENST00000348956_50_99	7	-	CPSF-160:0.481,CPSF-30:0.407,CPSF-73:0.644,FMR1:0.062,HuR:0.039,IMP1:0.292,IMP2:0.228
chr8	22880036	22880086	ENST00000276431_100_149	5	-	ALKBH5:7.901,CPSF-30:4.797,FXR1:8.596,IMP1:3.413,NOP58:1.677
chr6	33054558	33054608	ENST00000418931_250_299	3	+	HuR:0.257,IMP1:0.907,IMP2:6.815
chr6	24425369	24425419	ENST00000378386_1450_1499	3	+	FMR1:0.551,IMP3:3.726,ZC3H7B:1.838
chr7	32908559	32908609	ENST00000304056_350_399	1	-	CstF-64tau:1.934
chr17	53038696	53038746	ENST00000299335_1350_1399	4	-	CPSF-73:7.032,MOV10:1.168,TAF:6.541,ZC3H7B:4.357
chr3	52084483	52084533	ENST00000495880_300_349	2	-	AGO2:38.737,FMR1:3.240
chr17	703541	703591	ENST00000336868_600_649	2	-	DICER1:7.818,IMP1:5.533
chr17	53852951	53853001	ENST00000576183_250_299	1	+	ZC3H7B:2.042
chr2	42669626	42669676	ENST00000306078_1400_1449	1	-	HuR:1.060
chr17	48830019	48830069	ENST00000505658_2000_2049	4	+	AGO2:2.042,CPSF-30:7.186,CPSF-73:12.411,HuR:0.223
chr1	150445857	150445907	ENST00000401000_50_99	1	+	CstF-64tau:32.297
chr18	48606634	48606684	ENST00000342988_1800_1849	5	+	EWSR1:20.331,FXR1:25.730,IMP3:20.136,TNRC6B:538.708,ZC3H7B:10.454
chrX	133903821	133903871	ENST00000370790_2300_2349	1	-	AGO2:0.472
chr7	141491058	141491108	ENST00000247883_0_49	1	+	HuR:1.343
chr8	1906076	1906126	ENST00000518288_650_699	2	+	CstF-64tau:1.781,WDR33:3.272
chr21	43410656	43410706	ENST00000310826_300_349	1	-	FMR1:9.033
chr11	117041662	117041712	ENST00000527958_3250_3299	4	+	C22orf28:23.644,CF_Im59:0.588,CPSF-73:12.668,ZC3H7B:0.748
chr12	6760163	6760213	ENST00000341550_150_199	2	-	CF_Im25:0.750,UPF1:48.214
chr17	30696825	30696875	ENST00000394670_50_99	11	+	AGO1:52.143,AGO2:9.134,CAPRIN1:15.219,CF_Im25:5.716,CPSF-160:2.318,CstF-64tau:6.673,DICER1:10.310,FMR1:9.823,Fip1:2.898,IMP1:25.994,RBM10:4.015
chr1	151023822	151023872	ENST00000540998_1950_1999	1	-	HuR:1.057
chr16	3340855	3340905	ENST00000219069_300_349	1	+	CPSF-30:5.449
chr1	222906503	222906553	ENST00000340934_450_499	1	+	HuR:6.844
chrX	133905221	133905271	ENST00000370790_900_949	2	-	CF_Im25:3.144,ZC3H7B:1.186
chr2	217070422	217070472	ENST00000392133_500_549	7	+	CAPRIN1:6.957,EWSR1:11.941,FXR1:24.455,IMP1:12.717,IMP2:16.879,IMP3:22.066,LIN28A:3.796
chrX	46920026	46920076	ENST00000218343_1550_1599	8	+	AGO1:10.355,EWSR1:12.800,FUS:9.632,FXR1:28.348,IMP2:10.601,LIN28:30.629,TAF:18.076,ZC3H7B:0.307
chrX	295004	295054	ENST00000390665_50_99	4	-	CF_Im25:13.608,CF_Im59:9.275,CF_Im68:11.988,CPSF-160:2.168
chr11	11977819	11977869	ENST00000339865_100_149	1	+	FMR1:2.936
chr16	89727356	89727406	ENST00000564238_2700_2749	2	+	C22orf28:79.131,Fip1:29.884
chr5	135513915	135513965	ENST00000545279_750_799	2	+	AGO2:4.115,CstF-64tau:0.265
chr17	42430163	42430213	ENST00000053867_0_49	1	+	CF_Im59:0.177
chr18	19448224	19448274	ENST00000261537_3600_3649	2	+	HuR:4.003,IMP3:12.861
chr20	33302678	33302728	ENST00000374796_400_449	2	-	CF_Im68:3.006,Fip1:3.701
chr17	57936885	57936935	ENST00000325752_750_799	2	-	AGO2:13.450,CF_Im68:10.785
chr15	45901759	45901809	ENST00000220531_3050_3099	2	+	IMP3:9.990,MOV10:8.206
chr21	40196260	40196310	ENST00000360214_1450_1499	1	+	CAPRIN1:12.633
chr7	34970937	34970987	ENST00000310974_200_249	1	-	CF_Im59:3.455
chr22	29190786	29190836	ENST00000216037_700_749	4	-	CAPRIN1:13.778,EWSR1:3.051,FUS:1.531,HuR:0.100
chr1	155853396	155853446	ENST00000368324_2100_2149	1	+	CPSF-30:49.278
chr18	46386127	46386177	ENST00000256413_200_249	1	+	CF_Im25:3.940
chr14	69256002	69256052	ENST00000439696_200_249	1	-	DICER1:7.582
chr12	109524883	109524933	ENST00000257548_1150_1199	4	+	AGO1:9.597,AGO2:18.258,IMP3:3.607,ZC3H7B:3.701
chr1	37959052	37959102	ENST00000373075_600_649	1	-	HuR:0.099
chr3	182638539	182638589	ENST00000323116_2650_2699	1	+	HuR:0.365
chr14	60760397	60760447	ENST00000395076_1200_1249	1	+	CPSF-160:0.712
chr12	72317681	72317731	ENST00000550746_700_749	3	+	FXR1:34.917,IMP2:12.820,ZC3H7B:22.472
chr6	139693471	139693521	ENST00000367651_750_799	2	-	CF_Im59:0.972,MOV10:0.451
chr3	101311944	101311994	ENST00000265260_350_399	6	+	AGO2:4.737,AUF1:9.052,EWSR1:3.371,FUS:2.537,TAF:5.101,TTP:26.042
chr14	93705571	93705621	ENST00000334746_3000_3049	2	-	FMR1:7.575,HuR:1.730
chr11	46699089	46699139	ENST00000311956_1450_1499	2	-	CPSF-73:34.246,DICER1:10.733
chr5	112362501	112362551	ENST00000302475_450_499	1	-	CF_Im59:2.334
chrX	114884228	114884278	ENST00000420625_350_399	1	+	CF_Im59:0.133
chr20	35220681	35220731	ENST00000373872_850_899	1	+	CAPRIN1:11.672
chr9	20346343	20346393	ENST00000380338_50_99	4	-	CF_Im59:7.564,CPSF-160:7.660,HuR:2.380,ZC3H7B:15.637
chrX	47835468	47835518	ENST00000396965_50_99	6	-	CAPRIN1:13.659,FUS:13.658,Fip1:3.251,LIN28:42.750,TAF:28.833,ZC3H7B:10.779
chr11	67922507	67922557	ENST00000304363_2600_2649	6	-	CF_Im59:1.311,CF_Im68:2.938,EWSR1:40.553,FUS:50.863,HuR:4.666,TAF:49.087
chrX	76763531	76763581	ENST00000373344_250_299	1	-	IMP3:17.324
chr12	7310924	7310974	ENST00000537408_250_299	1	+	CPSF-160:2.199
chr1	212911502	212911552	ENST00000366977_200_249	2	-	CF_Im59:0.301,MOV10:0.942
chr12	1019855	1019905	ENST00000537687_1900_1949	2	+	FMR1:1.708,IMP2:2.807
chr5	178138763	178138813	ENST00000335815_250_299	2	-	CPSF-30:18.031,HuR:0.056
chr20	43382527	43382577	ENST00000372851_2200_2249	3	-	CAPRIN1:6.587,CPSF-73:13.346,ZC3H7B:1.418
chr8	102700689	102700739	ENST00000395923_800_849	1	-	LIN28:121.362
chr6	44415045	44415095	ENST00000371477_600_649	5	+	CAPRIN1:26.028,CPSF-100:86.769,EWSR1:59.504,FXR1:50.687,IMP2:9.305
chr4	71853321	71853371	ENST00000309395_5550_5599	3	+	ALKBH5:269.832,CPSF-30:84.263,CPSF-73:118.590
chr16	70607663	70607713	ENST00000302516_1950_1999	1	+	CF_Im59:0.075
chrX	108787364	108787414	ENST00000218004_1450_1499	1	+	HuR:0.100
chr11	106558027	106558077	ENST00000526355_200_249	2	-	EWSR1:231.903,PAPD5:489.663
chr17	26688721	26688771	ENST00000292114_450_499	1	+	C22orf28:62.521
chr1	26227259	26227309	ENST00000399728_200_249	5	-	AGO1:6.309,AGO3:8.964,CF_Im25:0.249,DICER1:1.767,HuR:0.201
chr10	61410932	61410982	ENST00000395348_1550_1599	5	-	AGO1:22.750,AGO2:66.911,IMP1:24.804,IMP3:30.405,ZC3H7B:14.396
chr5	71516438	71516488	ENST00000261413_250_299	1	-	CPSF-30:6.578
chr8	141668517	141668567	ENST00000522684_1000_1049	4	-	AGO1:4.753,AGO2:10.223,CF_Im68:3.121,MOV10:1.587
chr5	133483109	133483159	ENST00000395029_900_949	1	+	MOV10:1.245
chr14	95656703	95656753	ENST00000298912_1150_1199	1	-	MOV10:22.653
chr9	115637170	115637220	ENST00000374232_6050_6099	1	+	PUM2:67.010
chr14	74184756	74184806	ENST00000286523_1200_1249	1	-	HuR:3.127
chr3	14240863	14240913	ENST00000306024_1250_1299	1	+	CF_Im59:1.161
chr20	5173877	5173927	ENST00000460006_3000_3049	1	+	AGO2:15.734
chr10	321517	321567	ENST00000280886_1700_1749	1	-	MOV10:3.289
chr12	42706571	42706621	ENST00000266529_250_299	13	-	AGO1:22.117,AGO2:17.889,C22orf28:73.784,CAPRIN1:265.553,FUS:28.449,Fip1:4.644,HuR:3.196,LIN28:116.308,LIN28A:49.899,MOV10:8.481,TAF:63.736,WDR33:10.167,ZC3H7B:138.212
chr22	24085389	24085439	ENST00000341976_550_599	3	-	Fip1:10.579,HuR:1.618,MOV10:4.985
chr1	62917299	62917349	ENST00000339950_650_699	2	+	AGO2:7.579,C22orf28:12.536
chr8	96070162	96070212	ENST00000396113_0_49	2	+	CF_Im68:1.465,ZC3H7B:18.920
chr17	79861811	79861861	ENST00000538936_850_899	1	-	Fip1:5.948
chr15	43036145	43036195	ENST00000267890_1800_1849	1	-	ZC3H7B:54.880
chr19	48886302	48886352	ENST00000597017_200_249	4	-	ALKBH5:13.194,CPSF-160:0.255,CstF-64tau:0.906,FUS:1.463
chr19	39889536	39889586	ENST00000315588_1200_1249	3	+	CAPRIN1:3.671,CF_Im59:0.177,Fip1:0.787
chr12	56991904	56991954	ENST00000179765_450_499	2	-	FXR1:8.985,Fip1:4.187
chr2	239309407	239309457	ENST00000373327_1850_1899	1	+	DICER1:13.036
chr3	32815150	32815200	ENST00000328834_50_99	1	+	ALKBH5:60.802
chr3	23932244	23932294	ENST00000306627_150_199	3	+	CAPRIN1:6.058,IMP2:1.023,LIN28A:5.578
chr7	5646002	5646052	ENST00000382361_900_949	2	+	CF_Im25:1.064,MOV10:0.117
chr5	129073708	129073758	ENST00000274487_800_849	1	+	HuR:2.719
chr9	79000617	79000667	ENST00000376736_1650_1699	1	-	AGO2:0.898
chr19	33873345	33873395	ENST00000284000_2750_2799	2	+	AGO1:3.479,IMP1:6.621
chr11	94900721	94900771	ENST00000536441_5650_5699	2	-	CAPRIN1:19.786,ZC3H7B:8.516
chr3	195243296	195243346	ENST00000328432_350_399	2	-	Fip1:2.569,ZC3H7B:1.106
chr19	45166425	45166475	ENST00000344956_1350_1399	1	+	CF_Im25:2.352
chr8	124027489	124027539	ENST00000259512_150_199	1	-	CF_Im59:0.639
chr6	75964970	75965020	ENST00000230461_800_849	4	-	CPSF-160:0.906,FXR1:11.346,IMP3:0.280,RBM10:0.282
chr15	45776913	45776963	ENST00000261867_400_449	2	-	AGO2:44.789,CF_Im68:6.061
chr15	79614953	79615003	ENST00000299705_400_449	1	+	CstF-64tau:0.426
chr8	26269825	26269875	ENST00000380629_1900_1949	1	+	C22orf28:16.257
chr11	93496151	93496201	ENST00000528288_1300_1349	2	+	C22orf28:148.984,CAPRIN1:27.357
chr8	25701177	25701227	ENST00000520164_900_949	2	-	PUM2:104.988,ZC3H7B:33.509
chr9	98206196	98206246	ENST00000430669_2950_2999	2	-	MOV10:5.534,ZC3H7B:13.369
chr8	144734050	144734100	ENST00000532796_400_449	1	+	CF_Im25:6.689
chr19	41172625	41172675	ENST00000252891_700_749	4	-	AGO1:3.439,EWSR1:11.337,LIN28:16.955,TAF:9.148
chr1	29095961	29096011	ENST00000373812_500_549	4	+	IMP2:2.712,IMP3:3.286,MOV10:2.974,ZC3H7B:1.873
chr17	45761867	45761917	ENST00000290158_2100_2149	4	+	C22orf28:7.798,CF_Im59:0.199,DCK1:11.741,MOV10:2.082
chr1	202556785	202556835	ENST00000406302_7100_7149	1	+	HuR:2.220
chr16	14044851	14044901	ENST00000311895_2650_2699	2	+	CF_Im68:2.175,ZC3H7B:16.426
chr17	66528587	66528637	ENST00000589228_2000_2049	3	+	AGO1:6.191,AGO2:3.824,IMP3:1.489
chr7	103767047	103767097	ENST00000545943_200_249	3	-	C22orf28:9.115,CF_Im59:0.777,IMP3:2.921
chr1	100550186	100550236	ENST00000287482_650_699	2	-	AGO2:6.676,MOV10:1.925
chr12	124144879	124144929	ENST00000543341_100_149	3	+	CAPRIN1:5.853,IMP1:2.029,IMP2:0.565
chr17	35971343	35971393	ENST00000349699_2950_2999	4	-	EWSR1:1.859,IMP2:1.679,MOV10:1.757,ZC3H7B:2.141
chr2	20112521	20112571	ENST00000345530_750_799	2	-	CstF-64tau:5.450,Fip1:9.581
chr11	57252121	57252171	ENST00000278426_400_449	1	-	C22orf28:32.348
chr12	46753846	46753896	ENST00000256689_1000_1049	4	-	AGO1:0.524,CAPRIN1:15.598,DICER1:1.321,ZC3H7B:3.170
chr10	14945508	14945558	ENST00000313519_1000_1049	3	+	EWSR1:75.189,FUS:33.680,LIN28:67.470
chr1	230975500	230975550	ENST00000366663_50_99	3	-	CAPRIN1:3.853,CF_Im68:0.060,IMP1:0.891
chr15	82335672	82335722	ENST00000558133_1850_1899	1	-	FMR1:6.853
chr18	56415621	56415671	ENST00000348428_550_599	1	+	ZC3H7B:9.023
chr7	128142767	128142817	ENST00000480046_800_849	1	+	MOV10:4.303
chr14	77801516	77801566	ENST00000216468_6550_6599	3	-	CF_Im68:1.198,EWSR1:19.853,TAF:24.031
chr19	57804445	57804495	ENST00000360338_850_899	7	+	CAPRIN1:139.193,CF_Im59:7.288,CPSF-30:134.715,FMR1:18.717,HuR:3.040,WDR33:5.935,ZC3H7B:13.730
chr10	99092730	99092780	ENST00000371019_850_899	3	-	IMP1:13.103,IMP2:9.114,IMP3:6.380
chr2	61029042	61029092	ENST00000412217_4750_4799	2	+	AGO2:20.198,CF_Im59:1.084
chr5	151184499	151184549	ENST00000394123_850_899	3	+	CF_Im68:0.974,MOV10:2.361,ZC3H7B:2.516
chr21	30378240	30378290	ENST00000493196_450_499	1	-	IMP1:1.890
chr9	108312311	108312361	ENST00000374710_3550_3599	1	+	ZC3H7B:18.511
chr22	46634424	46634474	ENST00000396000_3150_3199	2	+	AGO2:21.732,HuR:1.483
chr19	11433326	11433376	ENST00000222120_2700_2749	1	-	ZC3H7B:12.914
chr13	74268129	74268179	ENST00000377669_1450_1499	1	-	LIN28:58.169
chr5	137524419	137524469	ENST00000394886_200_249	1	-	AGO2:1.371
chr3	57612343	57612393	ENST00000311128_1550_1599	1	-	DICER1:7.744
chr6	116571579	116571629	ENST00000420283_2300_2349	1	-	RBM10:2.657
chr12	392174	392224	ENST00000399788_2400_2449	1	-	HuR:0.149
chr4	144390939	144390989	ENST00000262995_600_649	1	+	HuR:1.359
chr20	18469510	18469560	ENST00000337227_850_899	6	-	AUF1:8.549,FUS:5.491,IMP1:47.388,IMP2:33.620,IMP3:32.747,ZC3H7B:8.824
chr3	141165365	141165415	ENST00000514251_550_599	2	+	FMR1:26.802,IMP2:22.433
chr3	122145184	122145234	ENST00000344337_600_649	3	-	DICER1:8.296,FXR1:15.015,IMP3:13.359
chr1	25894630	25894680	ENST00000374338_1150_1199	1	+	IMP3:2.217
chr20	35407740	35407790	ENST00000237536_7100_7149	1	-	MOV10:6.511
chr15	50791682	50791732	ENST00000433963_400_449	7	+	AGO1:126.914,AGO2:312.543,AGO3:266.037,CF_Im59:0.665,IMP3:12.513,MOV10:1.621,ZC3H7B:8.393
chr4	83345461	83345511	ENST00000295470_550_599	6	-	AGO2:5.172,C22orf28:9.025,CAPRIN1:31.155,CF_Im68:3.804,IMP1:9.117,WDR33:0.904
chr3	25638254	25638304	ENST00000330688_150_199	5	+	AGO1:23.606,AGO2:41.658,IMP2:38.084,IMP3:33.127,PUM2:109.699
chr4	42088540	42088590	ENST00000264451_400_449	2	+	Fip1:1.524,IMP3:8.005
chr4	71850771	71850821	ENST00000309395_3000_3049	2	+	IMP3:4.837,ZC3H7B:22.901
chr6	170881550	170881600	ENST00000392092_200_249	1	+	C22orf28:17.898
chr2	128948763	128948813	ENST00000375990_1450_1499	1	+	FXR1:17.448
chr2	230900798	230900848	ENST00000295190_1250_1299	2	-	IMP3:24.876,ZC3H7B:17.048
chr16	24835525	24835575	ENST00000395799_400_449	2	+	HuR:0.329,IMP3:6.025
chr10	856218	856268	ENST00000316157_2600_2649	2	-	CPSF-30:9.777,DICER1:10.082
chr10	13320003	13320053	ENST00000396920_250_299	1	-	HuR:0.286
chr3	72424088	72424138	ENST00000477973_3400_3449	3	-	AGO1:16.733,AGO3:39.623,ZC3H7B:8.736
chr16	30615437	30615487	ENST00000287461_100_149	1	-	HuR:0.236
chr21	33373594	33373644	ENST00000270112_2100_2149	1	+	NOP58:16.202
chr12	133639065	133639115	ENST00000327668_3550_3599	1	+	ZC3H7B:7.498
chr14	70838610	70838660	ENST00000256366_1050_1099	2	-	HuR:0.564,MOV10:6.373
chr15	43036895	43036945	ENST00000267890_1050_1099	2	-	CAPRIN1:25.500,ZC3H7B:14.269
chr7	133977487	133977537	ENST00000378509_2050_2099	3	-	ALKBH5:31.993,CF_Im68:0.142,Fip1:2.252
chr17	39958511	39958561	ENST00000355468_650_699	1	-	CF_Im59:1.030
chr14	105965480	105965530	ENST00000329886_200_249	3	+	CAPRIN1:5.254,Fip1:6.004,HuR:0.746
chr1	36320053	36320103	ENST00000373210_850_899	2	+	AGO2:27.636,CAPRIN1:10.233
chr14	54894234	54894284	ENST00000216416_250_299	6	-	EWSR1:10.629,FUS:3.555,FXR1:3.736,IMP2:14.633,IMP3:11.635,TAF:3.063
chr14	81643769	81643819	ENST00000553612_2750_2799	1	-	TNRC6A:199.741
chr2	241570496	241570546	ENST00000319838_200_249	1	+	CPSF-160:7.421
chr5	115628383	115628433	ENST00000274458_200_249	2	+	CAPRIN1:10.562,MOV10:2.844
chr1	41477567	41477617	ENST00000372621_250_299	1	+	CPSF-30:7.281
chr7	148878440	148878490	ENST00000420008_1550_1599	2	+	FMR1:0.691,ZC3H7B:3.686
chr19	57982244	57982294	ENST00000343280_2350_2399	1	-	CAPRIN1:109.322
chr19	18555364	18555414	ENST00000262809_150_199	1	-	CPSF-73:47.247
chr19	58374755	58374805	ENST00000339656_3250_3299	1	+	NOP56:21.741
chr12	133347593	133347643	ENST00000204726_2050_2099	4	-	CstF-64tau:4.417,HuR:0.762,WDR33:1.082,ZC3H7B:0.910
chr3	195961461	195961511	ENST00000292823_4050_4099	1	-	FMR1:3.181
chr3	57612043	57612093	ENST00000311128_1850_1899	2	-	CF_Im59:3.274,EWSR1:17.720
chr1	26143006	26143056	ENST00000361547_800_849	1	+	CPSF-30:4.898
chr3	14713148	14713198	ENST00000383794_450_499	1	+	FBL:6.562
chr19	37118999	37119049	ENST00000435416_550_599	1	+	ZC3H7B:1.212
chr20	13798303	13798353	ENST00000378106_450_499	1	+	HuR:32.059
chr16	3536057	3536107	ENST00000407558_800_849	1	+	FXR1:6.664
chr8	17423652	17423702	ENST00000470360_1000_1049	4	+	AUF1:13.266,EWSR1:31.701,IMP1:9.805,IMP3:12.394
chr22	25589415	25589465	ENST00000358431_1050_1099	1	+	IMP3:6.156
chr4	110635185	110635235	ENST00000243501_300_349	12	-	AUF1:11.876,CF_Im59:0.787,EWSR1:97.306,FBL:12.366,FUS:29.291,IMP1:31.599,IMP2:35.167,IMP3:36.394,LIN28A:23.975,NOP56:28.204,NOP58:6.307,TAF:20.612
chr7	141174383	141174433	ENST00000565468_3800_3849	1	+	CAPRIN1:19.596
chr2	99240181	99240231	ENST00000393487_1800_1849	2	-	IMP1:29.723,IMP3:34.353
chr19	34845907	34845957	ENST00000299505_2050_2099	1	+	CF_Im59:0.289
chr2	152656942	152656992	ENST00000295087_2800_2849	1	-	ZC3H7B:1.162
chr1	207967019	207967069	ENST00000358170_200_249	4	+	CF_Im68:1.602,CPSF-30:5.039,DICER1:13.822,IMP3:3.905
chr11	64807861	64807911	ENST00000377244_600_649	3	+	C22orf28:14.973,CAPRIN1:7.698,MOV10:0.555
chr11	57584777	57584827	ENST00000524630_1000_1049	9	+	CAPRIN1:7.079,CF_Im59:0.587,CPSF-160:1.584,FMR1:0.653,IMP2:12.293,IMP3:1.103,MOV10:1.532,RBM10:0.369,ZC3H7B:1.306
chr10	98723826	98723876	ENST00000371097_8150_8199	3	+	CF_Im25:1.938,CF_Im68:37.903,CPSF-160:1.235
chr12	57453564	57453614	ENST00000300128_50_99	4	-	CF_Im25:0.208,CF_Im59:0.979,CF_Im68:0.219,FMR1:0.436
chr14	100743934	100743984	ENST00000262238_0_49	4	+	C17orf85:19.312,FBL:3.139,IMP3:0.250,RBM10:0.419
chr20	18469410	18469460	ENST00000337227_950_999	2	-	HuR:0.240,ZC3H7B:5.988
chr13	107195946	107195996	ENST00000400198_350_399	6	-	CAPRIN1:8.062,CF_Im59:0.952,CF_Im68:1.067,DICER1:109.224,IMP2:4.839,ZC3H7B:1.735
chr3	111693657	111693707	ENST00000431670_250_299	1	+	CstF-64tau:12.962
chr1	118412943	118412993	ENST00000369443_200_249	2	-	PUM2:412.176,ZC3H7B:10.524
chr8	95938609	95938659	ENST00000342697_4050_4099	1	-	HuR:0.854
chr16	29709379	29709429	ENST00000395384_650_699	2	+	AGO2:1.267,CPSF-30:8.919
chr3	42590642	42590692	ENST00000451653_4050_4099	1	-	FMR1:11.920
chr10	60590398	60590448	ENST00000373886_1750_1799	1	+	ZC3H7B:7.522
chr2	70888859	70888909	ENST00000264436_1650_1699	1	-	IMP2:1.232
chr18	55156102	55156152	ENST00000491143_12150_12199	1	+	IMP2:16.662
chr19	21475628	21475678	ENST00000356929_400_449	1	-	AGO1:58.670
chr7	63981391	63981441	ENST00000309683_100_149	1	-	FMR1:3.180
chr1	228369661	228369711	ENST00000366711_6450_6499	1	+	FMR1:7.559
chr6	3267455	3267505	ENST00000473000_3400_3449	1	+	HuR:2.065
chr18	60996617	60996667	ENST00000406396_2350_2399	3	-	AGO2:1.391,FMR1:1.496,MOV10:4.913
chr2	69548923	69548973	ENST00000357308_4350_4399	5	-	EWSR1:35.994,FUS:11.491,IMP1:1.771,IMP3:9.552,TAF:23.765
chr10	103922073	103922123	ENST00000405356_50_99	4	+	CAPRIN1:15.198,DICER1:1.838,FMR1:0.545,RBM10:0.264
chr5	142660856	142660906	ENST00000343796_550_599	10	-	AGO1:32.324,AUF1:31.212,EWSR1:61.268,FUS:25.392,FXR1:31.465,LIN28:124.298,NOP58:6.906,PUM2:120.167,TAF:32.244,ZC3H7B:1.151
chr5	162944074	162944124	ENST00000518095_300_349	1	+	FUS:4.444
chr22	45581483	45581533	ENST00000347635_950_999	6	+	CAPRIN1:6.808,CF_Im59:0.658,CstF-64tau:5.418,FMR1:0.942,MOV10:2.946,WDR33:1.991
chr15	75190418	75190468	ENST00000352410_350_399	5	+	C22orf28:24.780,CAPRIN1:9.100,CF_Im68:0.099,IMP3:6.949,ZC3H7B:1.175
chr7	75958546	75958596	ENST00000307630_300_349	3	-	AGO1:1.349,AGO2:0.446,IMP3:0.811
chr4	119201243	119201293	ENST00000296498_1800_1849	1	-	CF_Im68:2.830
chr5	112358351	112358401	ENST00000302475_4600_4649	2	-	AGO1:11.943,AGO2:35.564
chr8	75148788	75148838	ENST00000342232_450_499	1	-	DGCR8:35.118
chr17	55759725	55759775	ENST00000284073_2850_2899	1	+	IMP2:6.204
chr6	5998461	5998511	ENST00000244766_700_749	1	-	CF_Im25:2.235
chr5	154193753	154193803	ENST00000336314_100_149	1	+	Fip1:0.158
chr6	89320090	89320140	ENST00000369485_2300_2349	2	-	CAPRIN1:8.803,IMP3:2.058
chr3	129369626	129369676	ENST00000393238_650_699	2	-	CAPRIN1:42.425,ZC3H7B:18.261
chr1	151313814	151313864	ENST00000290524_800_849	1	-	ZC3H7B:3.660
chr9	136228971	136229021	ENST00000371989_1350_1399	2	-	CAPRIN1:2.676,DICER1:3.263
chr1	205683310	205683360	ENST00000367142_4050_4099	2	-	CF_Im25:1.364,PUM2:9.356
chr10	15254216	15254266	ENST00000378116_650_699	1	-	IMP2:1.530
chr8	11184944	11184994	ENST00000221086_4650_4699	3	+	CF_Im25:6.986,CstF-64tau:3.769,WDR33:1.108
chr4	84382347	84382397	ENST00000295491_0_49	5	+	AGO1:11.732,CF_Im59:2.188,CPSF-160:3.799,Fip1:10.162,ZC3H7B:5.568
chr20	35281725	35281775	ENST00000373803_150_199	1	-	MOV10:0.238
chr5	132212003	132212053	ENST00000265343_4700_4749	2	-	CF_Im68:0.691,CstF-64tau:3.458
chr11	3696291	3696341	ENST00000324932_1050_1099	5	-	CF_Im68:1.126,EWSR1:4.144,PUM2:122.671,TAF:6.270,ZC3H7B:5.369
chr19	44980521	44980571	ENST00000221327_50_99	5	-	AGO1:27.557,AGO2:2.735,CAPRIN1:10.635,WDR33:3.109,ZC3H7B:0.981
chr5	72383914	72383964	ENST00000430046_0_49	2	+	CPSF-160:2.383,RBM10:0.444
chr14	99864468	99864518	ENST00000331768_500_549	4	-	FUS:3.258,IMP1:6.445,IMP2:7.335,IMP3:11.455
chr2	178480734	178480784	ENST00000355689_650_699	1	-	HuR:4.900
chr12	390574	390624	ENST00000399788_4000_4049	1	-	ZC3H7B:4.556
chr11	126215555	126215605	ENST00000263579_50_99	1	+	MOV10:0.149
chr8	143692663	143692713	ENST00000356613_1250_1299	1	-	CF_Im25:10.748
chr1	147097707	147097757	ENST00000234739_950_999	1	+	CAPRIN1:10.284
chr11	45236191	45236241	ENST00000534751_1600_1649	1	+	CF_Im25:10.482
chr5	36100500	36100550	ENST00000296603_3600_3649	1	-	Fip1:8.626
chr17	34053015	34053065	ENST00000262325_2300_2349	1	+	CPSF-160:0.571
chr17	53240219	53240269	ENST00000376352_2950_2999	2	+	AUF1:27.879,IMP3:23.442
chr15	99674060	99674110	ENST00000336292_800_849	1	+	CPSF-160:1.575
chr4	177252028	177252078	ENST00000503362_2550_2599	7	+	AUF1:20.675,CAPRIN1:16.527,FUS:5.312,FXR1:33.869,IMP1:16.236,IMP2:7.972,IMP3:2.575
chr10	15119581	15119631	ENST00000356189_900_949	1	-	MOV10:1.176
chr15	48066329	48066379	ENST00000316364_2350_2399	1	+	CF_Im68:4.365
chr1	10241061	10241111	ENST00000377157_1050_1099	1	+	AGO2:4.106
chr2	203429916	203429966	ENST00000374580_5250_5299	3	+	FMR1:2.980,IMP3:12.592,MOV10:2.797
chr17	70122325	70122375	ENST00000245479_1800_1849	1	+	IMP3:1.940
chr3	196557623	196557673	ENST00000327134_2350_2399	3	+	CstF-64tau:0.392,FUS:5.065,ZC3H7B:1.453
chr2	48742080	48742130	ENST00000294952_200_249	1	+	CPSF-160:2.234
chr4	23796147	23796197	ENST00000264867_1250_1299	1	-	CF_Im59:44.250
chr22	19119161	19119211	ENST00000252137_2500_2549	1	-	CF_Im25:9.285
chr4	110634885	110634935	ENST00000243501_600_649	2	-	FUS:7.323,ZC3H7B:0.350
chr19	47113357	47113407	ENST00000291295_950_999	1	+	HuR:0.038
chr5	137523569	137523619	ENST00000394886_1050_1099	1	-	ALKBH5:27.804
chr3	48199637	48199687	ENST00000302506_750_799	1	-	ZC3H7B:0.699
chr4	77701977	77702027	ENST00000296043_1650_1699	1	+	MOV10:4.209
chr19	44516013	44516063	ENST00000429154_400_449	1	+	HuR:0.934
chr12	56214426	56214476	ENST00000243045_250_299	2	+	IMP1:9.331,IMP3:5.392
chr1	70611335	70611385	ENST00000370952_100_149	1	-	CF_Im25:3.167
chr7	155256729	155256779	ENST00000297375_1350_1399	1	+	MOV10:4.948
chr1	149913708	149913758	ENST00000369135_2000_2049	4	-	AUF1:25.727,FUS:17.625,LIN28:47.287,TAF:21.262
chr4	48042086	48042136	ENST00000295461_3900_3949	1	+	WDR33:46.921
chr9	33919182	33919232	ENST00000263228_1950_1999	2	+	PUM2:46.824,ZC3H7B:2.590
chr22	42906918	42906968	ENST00000323013_1950_1999	6	-	CAPRIN1:7.225,CF_Im68:0.313,CPSF-160:1.415,CPSF-30:12.205,CstF-64tau:12.410,LIN28A:15.965
chr16	72058445	72058495	ENST00000572887_350_399	1	+	CAPRIN1:14.302
chr1	22418957	22419007	ENST00000344548_950_999	3	+	C22orf28:8.402,CF_Im68:0.351,HuR:0.258
chr5	130727631	130727681	ENST00000505065_850_899	1	+	CF_Im25:2.790
chr5	157214006	157214056	ENST00000523094_600_649	12	-	AGO2:6.025,AUF1:8.547,C17orf85:35.202,CAPRIN1:19.242,CF_Im59:0.243,EWSR1:11.255,FUS:7.529,IMP1:4.738,IMP3:6.388,LIN28:69.573,TAF:21.192,TTP:38.641
chr2	139327097	139327147	ENST00000280098_450_499	1	+	ZC3H7B:18.097
chr6	47592660	47592710	ENST00000359314_700_749	1	+	CF_Im59:0.915
chr10	5499204	5499254	ENST00000355029_250_299	10	+	AUF1:3.310,CAPRIN1:15.117,FUS:7.369,IMP2:16.333,IMP3:2.061,LIN28:16.221,MOV10:0.687,TAF:23.249,TTP:128.004,ZC3H7B:1.789
chr4	42113487	42113537	ENST00000502486_6000_6049	1	-	HuR:0.699
chr5	180001947	180001997	ENST00000393356_750_799	6	+	CF_Im59:3.446,CF_Im68:2.895,IMP1:11.331,IMP2:12.897,IMP3:0.694,ZC3H7B:10.961
chr1	114517381	114517431	ENST00000369558_1250_1299	4	+	CAPRIN1:23.817,LIN28:20.329,PUM2:510.998,TAF:13.711
chr4	151186776	151186826	ENST00000535741_50_99	4	-	AGO2:3.261,FXR1:17.990,NOP58:1.755,PAPD5:25.727
chrX	53963243	53963293	ENST00000338154_2300_2349	2	-	AGO1:6.615,ZC3H7B:1.744
chr2	30382056	30382106	ENST00000379520_350_399	1	+	AUF1:9.530
chr5	141691976	141692026	ENST00000344120_1750_1799	1	-	MOV10:2.077
chr6	42979071	42979121	ENST00000485511_50_99	1	+	AGO1:7.153
chr10	298907	298957	ENST00000309776_500_549	1	+	IMP1:3.033
chr1	172579596	172579646	ENST00000367723_200_249	2	+	AGO2:8.930,CPSF-30:6.733
chr11	8020416	8020466	ENST00000533626_2850_2899	1	+	CstF-64tau:6.662
chr5	177575080	177575130	ENST00000515098_50_99	5	+	CF_Im25:3.513,CstF-64tau:0.838,FMR1:0.971,IMP2:1.625,RBM10:1.099
chr11	18301381	18301431	ENST00000396253_0_49	2	-	FMR1:1.782,Fip1:7.099
chr22	17591557	17591607	ENST00000319363_850_899	1	+	MOV10:6.406
chr10	123500897	123500947	ENST00000369043_2250_2299	2	-	DICER1:12.907,FMR1:6.149
chr2	85809100	85809150	ENST00000409760_400_449	1	+	DICER1:2.632
chr1	51737541	51737591	ENST00000242719_550_599	9	+	AGO1:12.346,AGO3:32.890,CAPRIN1:25.525,FMR1:6.041,IMP1:11.014,IMP2:1.149,IMP3:3.249,TTP:52.398,ZC3H7B:11.902
chr3	93773954	93774004	ENST00000535334_1850_1899	3	+	AUF1:23.484,TAF:14.556,ZC3H7B:64.928
chr20	48506920	48506970	ENST00000417961_2450_2499	1	+	CstF-64tau:2.891
chr19	14626154	14626204	ENST00000254322_550_599	3	-	IMP1:3.288,IMP2:3.431,IMP3:3.141
chr7	149128469	149128519	ENST00000247930_350_399	1	-	CPSF-160:2.888
chr3	142026505	142026555	ENST00000264951_3800_3849	6	-	EWSR1:19.646,Fip1:4.693,IMP1:26.582,IMP2:17.750,IMP3:37.635,TAF:17.835
chr6	111215516	111215566	ENST00000368885_700_749	11	+	AGO1:0.799,AUF1:2.570,DICER1:4.697,EWSR1:5.265,FUS:2.641,FXR1:6.802,IMP3:0.240,LIN28:10.630,MOV10:4.178,TTP:27.113,ZC3H7B:10.044
chr17	76851101	76851151	ENST00000262768_600_649	1	-	Fip1:2.597
chr19	18477640	18477690	ENST00000269919_3250_3299	1	+	MOV10:1.935
chr2	26413721	26413771	ENST00000380649_350_399	6	-	CstF-64tau:1.394,FUS:0.845,IMP1:2.126,IMP2:2.282,IMP3:3.482,UPF1:9.541
chr1	44456167	44456217	ENST00000356836_50_99	4	+	CF_Im25:1.492,CF_Im59:0.117,FMR1:0.784,IMP3:1.324
chr6	149980667	149980717	ENST00000543571_2150_2199	1	-	CF_Im25:3.805
chr17	416720	416770	ENST00000437048_5600_5649	1	-	CF_Im59:2.994
chr16	70367732	70367782	ENST00000288071_250_299	1	+	CstF-64tau:6.437
chr17	34068321	34068371	ENST00000268864_0_49	1	+	CPSF-160:0.104
chr22	20052332	20052382	ENST00000327374_150_199	1	+	DICER1:16.628
chr1	70717085	70717135	ENST00000370950_600_649	2	+	HuR:0.039,ZC3H7B:4.238
chr1	16722082	16722132	ENST00000401088_450_499	1	+	WDR33:1.389
chr4	762264	762314	ENST00000362003_2400_2449	2	+	AGO3:59.977,IMP3:5.078
chr19	11032530	11032580	ENST00000327064_100_149	8	+	CAPRIN1:4.519,DGCR8:8.654,DICER1:3.757,FMR1:1.061,IMP1:2.991,IMP2:2.219,IMP3:1.344,MOV10:0.249
chr18	55152152	55152202	ENST00000491143_8200_8249	1	+	AUF1:20.578
chr11	61568235	61568285	ENST00000350997_1600_1649	1	-	Fip1:1.256
chrX	41377325	41377375	ENST00000318588_2300_2349	1	-	ZC3H7B:4.483
chr15	96881798	96881848	ENST00000394166_950_999	7	+	AGO1:123.263,AGO2:8.409,AGO3:234.706,CF_Im59:2.032,EWSR1:10.472,MOV10:5.942,ZC3H7B:2.111
chr7	42977372	42977422	ENST00000223324_200_249	4	+	AGO1:7.970,AGO2:7.032,CAPRIN1:0.732,FUS:5.492
chr3	120408072	120408122	ENST00000273375_550_599	2	-	CAPRIN1:33.302,MOV10:1.293
chr17	33289951	33290001	ENST00000361952_250_299	2	+	CPSF-160:1.744,PUM2:25.026
chr7	27202724	27202774	ENST00000343483_450_499	1	-	ZC3H7B:0.232
chr12	79983389	79983439	ENST00000328827_2950_2999	3	-	AGO1:39.576,LIN28:67.774,ZC3H7B:3.460
chr8	104081072	104081122	ENST00000395862_100_149	5	+	AGO1:10.039,CF_Im59:0.459,HuR:0.259,IMP2:1.068,IMP3:6.037
chr4	99363315	99363365	ENST00000408927_50_99	5	+	AGO1:19.141,Fip1:2.010,IMP1:5.692,IMP2:7.918,IMP3:15.349
chr7	139107383	139107433	ENST00000354926_300_349	2	+	Fip1:1.018,ZC3H7B:0.307
chr6	127794278	127794328	ENST00000556132_100_149	2	-	EWSR1:38.579,RBM10:3.771
chr16	69731701	69731751	ENST00000349945_1450_1499	1	+	CF_Im25:2.345
chr18	57570732	57570782	ENST00000316660_750_799	3	+	CstF-64tau:0.421,HuR:0.370,MOV10:0.713
chr5	159828794	159828844	ENST00000297151_1450_1499	1	-	MOV10:1.942
chr2	175938939	175938989	ENST00000264110_350_399	4	-	AGO1:9.841,LIN28:40.752,TAF:23.559,ZC3H7B:0.467
chr9	130630089	130630139	ENST00000373176_150_199	1	-	CstF-64tau:12.401
chr8	42188644	42188694	ENST00000520810_150_199	1	+	FBL:8.922
chr9	116171043	116171093	ENST00000374171_0_49	3	-	FBL:0.279,NOP58:0.237,RBM10:0.134
chr9	32455622	32455672	ENST00000379882_1450_1499	1	-	CstF-64tau:3.398
chr15	41023623	41023673	ENST00000267868_250_299	1	+	MOV10:1.214
chr17	42982232	42982282	ENST00000417826_2050_2099	1	+	LIN28:94.550
chr6	89321240	89321290	ENST00000369485_1150_1199	2	-	CF_Im68:0.272,FMR1:2.029
chr22	31677722	31677772	ENST00000215912_1300_1349	1	-	CF_Im25:8.295
chr11	57295992	57296042	ENST00000257245_150_199	3	-	CPSF-160:1.493,CstF-64tau:3.096,Fip1:2.722
chr2	86247898	86247948	ENST00000263857_6600_6649	1	-	Fip1:3.415
chr1	55532170	55532220	ENST00000294383_2500_2549	1	-	CF_Im68:0.585
chr15	83513428	83513478	ENST00000558090_2550_2599	1	-	ZC3H7B:44.992
chr14	56767881	56767931	ENST00000267460_4000_4049	1	+	CF_Im68:5.831
chr12	57057265	57057315	ENST00000262033_950_999	2	-	Fip1:1.632,WDR33:2.019
chr20	43954756	43954806	ENST00000372733_1100_1149	2	-	AGO2:8.811,ZC3H7B:8.847
chr11	74548772	74548822	ENST00000299563_1000_1049	9	+	AGO1:10.517,CAPRIN1:34.790,EWSR1:76.272,FMR1:26.197,FUS:45.222,FXR1:179.159,IMP1:16.888,IMP3:11.385,TAF:50.358
chr10	126135800	126135850	ENST00000451024_150_199	1	-	CAPRIN1:47.581
chr1	29445321	29445371	ENST00000343067_2000_2049	1	+	HuR:0.108
chr19	49425878	49425928	ENST00000405315_200_249	1	+	DCK1:9.277
chr6	47592560	47592610	ENST00000359314_600_649	1	+	IMP3:2.213
chr3	179110444	179110494	ENST00000471841_600_649	1	+	AGO2:9.228
chr10	115489746	115489796	ENST00000369321_450_499	5	+	AGO1:8.101,FXR1:7.886,HuR:0.449,IMP2:6.836,ZC3H7B:1.666
chr10	118431794	118431844	ENST00000369209_2450_2499	1	-	MOV10:0.560
chr18	56995677	56995727	ENST00000251047_2600_2649	12	-	AGO1:11.902,AGO2:2.625,AUF1:21.548,CAPRIN1:9.296,DICER1:4.167,EWSR1:56.396,FUS:26.243,FXR1:1.207,IMP1:17.253,LIN28:22.003,PAPD5:79.387,TAF:9.893
chr17	4442412	4442462	ENST00000254718_250_299	2	-	CF_Im25:2.238,CstF-64tau:0.507
chr14	100745484	100745534	ENST00000262238_1550_1599	7	+	AGO2:2.755,EWSR1:2.058,FUS:1.377,HuR:0.120,IMP2:2.789,NOP56:3.977,ZC3H7B:2.766
chr1	24799272	24799322	ENST00000003912_3600_3649	2	+	CF_Im68:1.042,FMR1:4.435
chr2	121050833	121050883	ENST00000272519_0_49	4	+	CAPRIN1:8.741,CF_Im25:1.151,CF_Im68:0.270,RBM10:1.140
chr12	129278293	129278343	ENST00000266771_400_449	1	-	PUM2:99.333
chr2	106709934	106709984	ENST00000283148_500_549	1	-	ALKBH5:74.430
chr3	196198542	196198592	ENST00000318037_100_149	1	-	Fip1:6.367
chr1	3805826	3805876	ENST00000361605_650_699	5	-	C22orf28:22.164,CF_Im59:1.298,CPSF-160:1.912,HuR:3.920,MOV10:0.370
chr6	1314198	1314248	ENST00000296839_50_99	1	+	AGO2:24.927
chr7	116559168	116559218	ENST00000361183_1250_1299	2	+	AGO1:2.377,AGO2:6.686
chr17	79988728	79988778	ENST00000306688_50_99	1	+	CPSF-30:8.709
chr19	6413975	6414025	ENST00000398148_100_149	3	-	CAPRIN1:3.363,Fip1:0.256,RBM10:0.287
chr7	90839648	90839698	ENST00000406263_3200_3249	1	+	HuR:4.846
chr2	30866382	30866432	ENST00000309052_2900_2949	3	+	CAPRIN1:15.501,IMP1:17.244,MOV10:6.651
chr1	186389855	186389905	ENST00000367470_1650_1699	1	+	MOV10:0.174
chr1	19956142	19956192	ENST00000322753_3250_3299	1	+	HuR:0.234
chr1	28150737	28150787	ENST00000373943_1900_1949	1	+	ZC3H7B:2.659
chr15	59951570	59951620	ENST00000267859_4650_4699	2	-	CF_Im59:1.186,ZC3H7B:3.396
chr2	86437838	86437888	ENST00000337109_50_99	1	+	CF_Im68:3.094
chr14	23595588	23595638	ENST00000316902_750_799	1	-	IMP3:10.320
chr10	11376899	11376949	ENST00000379261_5850_5899	2	+	HuR:0.227,ZC3H7B:0.995
chr6	97337532	97337582	ENST00000316149_1400_1449	3	-	CF_Im59:1.602,CF_Im68:1.923,MOV10:5.498
chr2	172848263	172848313	ENST00000264108_0_49	2	+	CPSF-30:12.759,RBM10:0.315
chr2	223436492	223436542	ENST00000281828_50_99	3	-	CPSF-160:3.435,CPSF-30:37.050,DICER1:22.922
chr19	32974893	32974943	ENST00000342179_1750_1799	3	+	C22orf28:13.187,PAPD5:18.342,TTP:33.552
chr22	36140194	36140244	ENST00000405409_0_49	1	-	AGO3:40.190
chr1	47143735	47143785	ENST00000371933_350_399	4	-	AGO1:46.344,AGO2:42.255,AGO3:36.580,EWSR1:8.487
chr12	27478585	27478635	ENST00000389032_3200_3249	1	+	ALKBH5:81.867
chr11	252597	252647	ENST00000532097_0_49	1	+	CF_Im25:0.075
chr4	68337925	68337975	ENST00000273853_350_399	1	-	WDR33:82.138
chr5	82878000	82878050	ENST00000265077_1750_1799	1	+	CF_Im68:2.409
chr5	1318136	1318186	ENST00000320895_300_349	2	-	CPSF-160:0.500,CPSF-30:5.396
chr19	46393683	46393733	ENST00000322217_150_199	1	-	C22orf28:29.865
chrX	53402626	53402676	ENST00000322213_4350_4399	4	-	FUS:1.671,FXR1:11.478,IMP1:3.306,RBM10:1.696
chr2	70166513	70166563	ENST00000264444_1100_1149	3	+	AGO2:7.659,HuR:11.467,ZC3H7B:0.785
chr12	54763742	54763792	ENST00000546970_250_299	1	-	CPSF-30:11.423
chr3	40531479	40531529	ENST00000447116_1750_1799	1	+	CAPRIN1:43.825
chr22	22114791	22114841	ENST00000215832_3700_3749	11	-	AGO1:7.863,AGO2:0.743,CAPRIN1:8.670,CF_Im25:1.903,FUS:10.217,HuR:0.527,LIN28:16.612,PUM2:52.196,QKI:34.122,TAF:11.204,TTP:57.204
chr8	67546538	67546588	ENST00000310421_150_199	2	-	CF_Im59:1.959,ZC3H7B:27.626
chr19	36938681	36938731	ENST00000454319_1150_1199	1	-	AGO1:12.522
chr10	32095788	32095838	ENST00000375250_750_799	2	-	PUM2:167.091,ZC3H7B:4.266
chr20	3912162	3912212	ENST00000336095_2500_2549	1	-	Fip1:11.001
chr18	54265510	54265560	ENST00000217515_4700_4749	4	-	CF_Im59:4.060,CF_Im68:3.979,Fip1:8.998,ZC3H7B:9.039
chr20	2127789	2127839	ENST00000381482_3400_3449	1	+	HuR:0.204
chr7	99229940	99229990	ENST00000394152_2300_2349	2	+	EWSR1:14.494,PUM2:46.702
chr15	99502868	99502918	ENST00000268035_2200_2249	3	+	AGO2:21.204,CPSF-73:24.053,Fip1:3.633
chr17	49238576	49238626	ENST00000511355_100_149	11	+	AGO1:0.525,AGO2:0.174,ALKBH5:19.371,C22orf28:2.626,CAPRIN1:2.315,CF_Im25:0.711,CF_Im59:0.671,EWSR1:0.865,FMR1:0.654,Fip1:0.703,ZC3H7B:0.031
chr15	63559565	63559615	ENST00000321437_3750_3799	2	+	AGO2:15.337,ZC3H7B:20.777
chr22	29950876	29950926	ENST00000216121_1000_1049	1	-	CPSF-160:0.208
chrX	37590612	37590662	ENST00000378616_2900_2949	1	+	IMP3:1.926
chr17	33336639	33336689	ENST00000315249_2300_2349	1	-	CAPRIN1:8.671
chr2	26359687	26359737	ENST00000264710_1800_1849	1	+	AGO2:0.358
chr2	128056907	128056957	ENST00000409947_8200_8249	2	-	CF_Im59:5.996,WDR33:8.713
chr5	131978103	131978153	ENST00000378823_50_99	5	+	EWSR1:10.069,FXR1:9.911,IMP2:5.307,IMP3:0.612,ZC3H7B:0.242
chr20	44004031	44004081	ENST00000426004_1100_1149	1	+	IMP2:29.393
chr19	47223811	47223861	ENST00000263280_0_49	5	-	CF_Im25:0.722,CF_Im59:0.076,CF_Im68:0.678,CPSF-160:0.307,FXR1:2.592
chrX	77382224	77382274	ENST00000373316_900_949	1	+	MOV10:0.470
chr3	69070280	69070330	ENST00000543976_2000_2049	1	-	MOV10:4.639
chr18	45368000	45368050	ENST00000402690_150_199	1	-	CstF-64tau:25.123
chr8	26363779	26363829	ENST00000522362_1350_1399	3	-	CAPRIN1:12.179,FMR1:5.502,ZC3H7B:2.097
chr3	194789146	194789196	ENST00000310380_1250_1299	1	-	CAPRIN1:0.937
chrX	154284094	154284144	ENST00000369498_1150_1199	1	+	C22orf28:56.336
chr9	15462161	15462211	ENST00000380821_2300_2349	2	+	Fip1:5.875,ZC3H7B:16.442
chr1	151667024	151667074	ENST00000368843_950_999	1	+	ZC3H7B:0.324
chr5	138665631	138665681	ENST00000394800_550_599	1	+	C22orf28:16.074
chr10	27828377	27828427	ENST00000356940_1400_1449	4	+	AGO1:16.620,IMP1:1.140,IMP2:4.760,WDR33:5.770
chr12	96673072	96673122	ENST00000261211_900_949	3	-	AGO1:23.979,C22orf28:87.267,MOV10:3.155
chr3	128532562	128532612	ENST00000265062_300_349	3	+	HuR:0.092,MOV10:0.258,ZC3H7B:0.055
chr12	106903924	106903974	ENST00000228347_600_649	1	+	CF_Im68:2.427
chr14	57670629	57670679	ENST00000413566_4650_4699	3	-	AGO1:20.975,AGO2:77.112,ZC3H7B:8.296
chr2	206484734	206484784	ENST00000406610_4200_4249	1	+	MOV10:7.531
chr1	151040620	151040670	ENST00000368921_650_699	7	+	AGO2:15.093,AUF1:12.557,IMP1:8.031,IMP2:9.385,IMP3:14.078,LIN28:8.877,NOP56:4.588
chr2	223424514	223424564	ENST00000321276_900_949	1	+	HuR:0.349
chr3	23933888	23933938	ENST00000443659_650_699	1	-	MOV10:1.838
chr2	10270610	10270660	ENST00000360566_1100_1149	6	+	FMR1:0.948,HuR:0.457,IMP1:0.891,IMP2:0.744,MOV10:0.704,ZC3H7B:0.474
chr12	30783596	30783646	ENST00000256079_150_199	1	-	LIN28:11.239
chr19	9272756	9272806	ENST00000247956_650_699	1	+	FMR1:2.713
chr10	13484560	13484610	ENST00000440282_4650_4699	1	-	ZC3H7B:2.970
chr6	90340920	90340970	ENST00000369408_200_249	1	+	DICER1:16.004
chr1	244572090	244572140	ENST00000366535_750_799	3	-	CstF-64tau:6.763,EWSR1:11.684,FUS:9.592
chr7	30197661	30197711	ENST00000324453_500_549	2	+	FMR1:7.423,ZC3H7B:4.243
chr12	95415957	95416007	ENST00000333003_0_49	1	-	CF_Im68:0.160
chr8	92097193	92097243	ENST00000285420_100_149	4	+	AGO1:28.879,CAPRIN1:19.106,FUS:26.267,ZC3H7B:6.853
chr10	79550600	79550650	ENST00000372391_1550_1599	1	-	FMR1:3.549
chr11	86661286	86661336	ENST00000531380_850_899	3	-	CPSF-30:48.595,FMR1:11.140,HuR:0.377
chr22	47080383	47080433	ENST00000216264_2600_2649	3	-	CF_Im59:0.363,EWSR1:4.209,ZC3H7B:5.454
chr9	131938869	131938919	ENST00000372491_200_249	1	-	CstF-64tau:43.998
chr4	159827493	159827543	ENST00000264433_1800_1849	3	+	AGO2:9.801,CPSF-30:27.588,IMP2:30.879
chr5	76129923	76129973	ENST00000296677_300_349	4	+	AGO1:13.567,AGO2:8.978,IMP2:12.122,IMP3:13.871
chr22	29449757	29449807	ENST00000544604_150_199	3	+	CPSF-30:30.469,FBL:14.619,QKI:220.852
chr8	81540903	81540953	ENST00000327835_12650_12699	2	-	CF_Im59:5.155,CF_Im68:1.155
chr11	110102246	110102296	ENST00000343115_300_349	1	-	CstF-64tau:5.958
chr12	12482313	12482363	ENST00000535902_600_649	1	-	IMP2:20.141
chr1	154179281	154179331	ENST00000368521_600_649	2	-	IMP1:1.862,WDR33:0.897
chr2	176989150	176989200	ENST00000249499_250_299	1	+	CF_Im25:1.680
chr1	87328559	87328609	ENST00000331835_550_599	1	-	CF_Im68:1.522
chrX	51234353	51234403	ENST00000375992_200_249	1	-	AGO2:11.153
chr15	50569681	50569731	ENST00000380877_1100_1149	1	-	Fip1:5.149
chr15	52015606	52015656	ENST00000267838_150_199	1	-	AGO2:1.984
chr21	34967821	34967871	ENST00000361534_50_99	1	-	NOP58:9.160
chrX	77305214	77305264	ENST00000341514_3150_3199	1	+	CF_Im68:1.918
chr19	21609533	21609583	ENST00000392288_1750_1799	1	+	CF_Im59:5.972
chr1	166822693	166822743	ENST00000367875_3050_3099	11	+	AGO2:12.020,CAPRIN1:12.017,CstF-64tau:2.169,EWSR1:27.941,FUS:12.015,FXR1:20.627,IMP1:15.123,LIN28:10.745,LIN28A:19.669,PUM2:45.016,TAF:21.742
chr6	111590219	111590269	ENST00000368847_1900_1949	8	+	AUF1:41.809,CAPRIN1:71.614,EWSR1:524.531,FUS:118.150,FXR1:189.665,HuR:21.820,IMP2:29.016,ZC3H7B:61.650
chr1	151669574	151669624	ENST00000368843_3500_3549	2	+	CAPRIN1:10.529,CF_Im59:0.727
chr22	19121411	19121461	ENST00000252137_250_299	2	-	CF_Im68:2.454,WDR33:6.441
chr7	4802192	4802242	ENST00000328914_100_149	2	+	IMP1:22.386,IMP2:13.589
chr6	7249698	7249748	ENST00000379938_500_549	2	+	CAPRIN1:20.495,MOV10:8.536
chr1	26516136	26516186	ENST00000531191_100_149	1	+	DICER1:18.945
chr8	27591485	27591535	ENST00000356537_2200_2249	1	-	MOV10:0.378
chr8	54871565	54871615	ENST00000297313_550_599	1	+	CF_Im25:34.681
chr6	26599420	26599470	ENST00000274849_550_599	1	+	WDR33:0.961
chr9	140730302	140730352	ENST00000460843_900_949	1	+	IMP3:6.482
chr3	50621445	50621495	ENST00000232854_3600_3649	1	+	CF_Im25:8.753
chr6	151685308	151685358	ENST00000325144_1300_1349	3	-	CF_Im68:1.944,LIN28:26.752,ZC3H7B:5.580
chr4	95212132	95212182	ENST00000359052_1450_1499	3	+	AGO2:6.156,Fip1:0.837,ZC3H7B:9.776
chr6	144151223	144151273	ENST00000427704_6400_6449	1	+	EWSR1:27.244
chrX	149932999	149933049	ENST00000445323_1800_1849	3	+	CstF-64tau:0.922,FMR1:1.538,HuR:0.182
chr1	241794750	241794800	ENST00000366553_2300_2349	5	-	EWSR1:26.833,FUS:12.116,FXR1:75.275,TAF:16.240,ZC3H7B:3.863
chr14	80328904	80328954	ENST00000281127_600_649	1	+	HuR:22.699
chr12	1755515	1755565	ENST00000397196_100_149	1	+	ZC3H7B:2.366
chr1	205585426	205585476	ENST00000357992_200_249	1	-	HuR:3.650
chr4	72437715	72437765	ENST00000340595_4250_4299	1	+	ZC3H7B:19.011
chr11	118620766	118620816	ENST00000264018_2000_2049	1	-	IMP2:12.544
chr17	26727952	26728002	ENST00000457710_4650_4699	3	+	AGO1:10.492,AGO2:35.412,AGO3:22.361
chr6	139693621	139693671	ENST00000367651_600_649	1	-	CF_Im59:1.025
chr14	81942668	81942718	ENST00000336735_600_649	7	-	CAPRIN1:14.077,FUS:8.210,FXR1:37.971,IMP2:11.618,LIN28A:28.802,TAF:16.979,ZC3H7B:10.435
chr7	104757737	104757787	ENST00000357311_500_549	4	-	CAPRIN1:13.988,IMP1:10.508,IMP2:16.867,IMP3:19.073
chr17	54967513	54967563	ENST00000316881_1500_1549	2	-	CF_Im68:0.511,ZC3H7B:2.032
chr11	8023016	8023066	ENST00000533626_5450_5499	1	+	MOV10:3.477
chr2	102510351	102510401	ENST00000414004_550_599	1	+	CPSF-30:14.050
chr5	110822911	110822961	ENST00000282356_2750_2799	4	+	FUS:39.090,IMP1:42.172,IMP2:17.600,IMP3:52.125
chr10	81851870	81851920	ENST00000372273_1200_1249	1	+	C22orf28:29.607
chr2	99207218	99207268	ENST00000074304_3150_3199	2	+	CstF-64tau:9.279,Fip1:3.806
chr1	33322686	33322736	ENST00000373475_1050_1099	4	+	FUS:7.152,FXR1:28.066,LIN28:21.322,ZC3H7B:5.474
chr6	16304212	16304262	ENST00000450222_2300_2349	2	-	FMR1:12.577,ZC3H7B:17.707
chr19	21909387	21909437	ENST00000358296_50_99	1	-	IMP3:2.713
chr12	123639156	123639206	ENST00000541076_2150_2199	4	-	AUF1:12.750,FUS:7.861,FXR1:57.839,ZC3H7B:0.752
chr3	40576628	40576678	ENST00000339296_2050_2099	2	+	CPSF-160:2.322,IMP3:9.701
chr4	77704177	77704227	ENST00000296043_3850_3899	1	+	ZC3H7B:7.690
chr1	9910528	9910578	ENST00000377263_200_249	1	-	CF_Im59:0.933
chr5	95221727	95221777	ENST00000237853_2800_2849	2	-	CAPRIN1:18.235,ZC3H7B:19.062
chrX	131506846	131506896	ENST00000538204_6800_6849	1	-	CstF-64tau:5.755
chr2	37075951	37076001	ENST00000263918_600_649	2	-	MOV10:19.102,ZC3H7B:6.675
chr2	220238466	220238516	ENST00000273075_500_549	2	-	IMP1:11.280,IMP3:6.084
chr5	139930237	139930287	ENST00000336283_0_49	2	-	IMP2:0.705,RBM10:0.095
chr13	27640322	27640372	ENST00000282344_3050_3099	12	-	AGO1:13.649,AGO2:22.581,CF_Im25:5.396,CF_Im68:2.444,DICER1:19.115,EWSR1:63.738,FUS:37.620,IMP2:13.550,LIN28A:46.189,PUM2:232.560,TAF:45.383,ZC3H7B:14.575
chr7	139249825	139249875	ENST00000406875_7800_7849	1	-	ZC3H7B:9.833
chr2	169629269	169629319	ENST00000305747_3100_3149	1	+	IMP2:6.341
chr10	97366321	97366371	ENST00000371224_150_199	2	-	CPSF-30:7.810,CPSF-73:9.810
chr16	88718635	88718685	ENST00000301012_250_299	1	-	NOP56:3.995
chr1	184661949	184661999	ENST00000318130_1200_1249	1	-	IMP2:15.517
chr10	63954269	63954319	ENST00000373789_3350_3399	1	-	CPSF-160:3.335
chr6	32158995	32159045	ENST00000375040_100_149	1	-	FBL:9.057
chr16	68262652	68262702	ENST00000349223_2400_2449	1	+	IMP2:1.631
chr1	115259992	115260042	ENST00000438362_750_799	9	-	AGO1:4.835,AUF1:2.008,EWSR1:16.711,FUS:3.998,FXR1:4.555,LIN28:12.919,LIN28A:3.801,QKI:7.897,TAF:2.801
chr14	57880981	57881031	ENST00000556492_4750_4799	1	+	IMP3:15.803
chr2	61024492	61024542	ENST00000412217_200_249	1	+	CF_Im68:4.859
chr3	188598164	188598214	ENST00000312675_5900_5949	1	+	MOV10:11.587
chr9	14084160	14084210	ENST00000380959_4100_4149	3	-	FMR1:10.660,MOV10:11.673,ZC3H7B:7.504
chr3	42593042	42593092	ENST00000451653_1650_1699	1	-	HuR:1.361
chr14	24776998	24777048	ENST00000267425_2700_2749	1	+	CPSF-73:43.610
chr8	81435410	81435460	ENST00000430430_3650_3699	2	+	CAPRIN1:65.356,ZC3H7B:1.481
chr5	59893482	59893532	ENST00000265036_50_99	1	-	CF_Im59:0.557
chr11	47492596	47492646	ENST00000395290_1050_1099	3	-	Fip1:2.257,IMP1:2.324,ZC3H7B:0.155
chr3	160789342	160789392	ENST00000498165_2400_2449	3	+	AGO2:25.223,FUS:15.758,FXR1:37.101
chr12	31146347	31146397	ENST00000261177_1500_1549	1	+	CPSF-160:12.742
chr12	118854535	118854585	ENST00000543473_2300_2349	1	+	MOV10:0.517
chr10	98279872	98279922	ENST00000371142_2100_2149	5	-	AUF1:9.223,CAPRIN1:2.917,FUS:7.291,IMP2:3.611,TAF:4.398
chr9	115926460	115926510	ENST00000446284_1850_1899	1	-	CPSF-160:5.202
chr16	4800829	4800879	ENST00000219478_1500_1549	1	-	CPSF-73:90.815
chr17	43183754	43183804	ENST00000592782_750_799	2	+	C22orf28:13.735,ZC3H7B:1.194
chr5	71504563	71504613	ENST00000296755_3500_3549	5	+	ALKBH5:34.508,CPSF-30:8.980,FXR1:3.129,IMP2:10.051,MOV10:6.440
chr6	42193835	42193885	ENST00000541110_2200_2249	1	-	MOV10:10.896
chr15	93570982	93571032	ENST00000394196_3050_3099	2	+	IMP3:2.836,ZC3H7B:2.398
chr11	64620457	64620507	ENST00000320631_1300_1349	1	-	CPSF-160:4.194
chr3	137880333	137880383	ENST00000260803_350_399	1	-	PUM2:269.738
chr3	98515468	98515518	ENST00000326840_2700_2749	2	-	AGO2:31.054,MOV10:2.528
chr6	13980141	13980191	ENST00000488300_2050_2099	2	+	AGO1:36.803,AGO2:85.242
chr5	142608258	142608308	ENST00000378004_6250_6299	3	+	AGO2:17.970,CstF-64tau:4.964,WDR33:13.131
chr2	73485362	73485412	ENST00000521871_700_749	1	-	AGO2:16.504
chr6	138658420	138658470	ENST00000251691_800_849	1	+	MOV10:2.448
chr2	239308207	239308257	ENST00000373327_650_699	2	+	IMP2:1.925,IMP3:7.775
chr12	392824	392874	ENST00000399788_1750_1799	4	-	C22orf28:34.313,HuR:0.347,IMP3:4.949,MOV10:0.153
chr8	41401569	41401619	ENST00000523277_2150_2199	1	+	HuR:0.431
chr19	52092117	52092167	ENST00000262259_400_449	1	+	ZC3H7B:34.978
chr14	73586860	73586910	ENST00000261973_350_399	2	+	CF_Im68:0.231,IMP2:0.481
chr3	42636148	42636198	ENST00000447630_150_199	3	+	CF_Im68:0.285,HuR:0.288,PUM2:251.862
chr2	85809050	85809100	ENST00000409760_350_399	2	+	AGO2:3.282,FMR1:0.186
chr14	74527197	74527247	ENST00000553458_100_149	2	-	CF_Im59:1.065,IMP3:14.022
chr14	30046196	30046246	ENST00000331968_200_249	2	-	CF_Im59:1.510,CF_Im68:7.491
chr8	66621726	66621776	ENST00000262146_450_499	3	+	CF_Im68:1.250,CstF-64tau:3.350,HuR:0.095
chr12	133637815	133637865	ENST00000327668_2300_2349	1	+	HuR:0.071
chr15	82335572	82335622	ENST00000558133_1950_1999	2	-	CF_Im25:8.390,FMR1:5.874
chr3	24162327	24162377	ENST00000396671_2000_2049	1	-	DCK1:67.641
chr12	28702153	28702203	ENST00000545336_50_99	6	+	AGO2:4.495,CstF-64tau:2.608,EWSR1:7.463,FUS:3.744,IMP2:36.244,LIN28:23.439
chr19	40827241	40827291	ENST00000582783_500_549	1	-	IMP3:6.487
chr3	150261747	150261797	ENST00000479209_450_499	2	-	DICER1:6.019,IMP1:0.532
chr6	97592834	97592884	ENST00000275053_1800_1849	1	-	MOV10:3.479
chr4	2836708	2836758	ENST00000442312_1150_1199	1	+	CAPRIN1:23.301
chrX	123235694	123235744	ENST00000371160_1250_1299	1	+	WDR33:2.681
chr20	3847641	3847691	ENST00000428216_850_899	2	+	C22orf28:54.496,MOV10:2.078
chr16	1751846	1751896	ENST00000248098_2850_2899	13	+	AGO1:7.977,AGO2:3.871,CAPRIN1:14.954,DCK1:12.879,EWSR1:10.519,FUS:2.639,FXR1:6.471,IMP1:2.847,IMP2:7.524,LIN28:12.585,PUM2:12.357,RBM10:0.910,ZC3H7B:1.893
chr3	176741288	176741338	ENST00000430069_1950_1999	11	-	AGO1:16.142,AUF1:16.236,EWSR1:39.908,FMR1:10.770,FUS:25.027,IMP3:19.416,LIN28:131.307,MOV10:18.195,PAPD5:56.177,PUM2:112.518,ZC3H7B:108.694
chr11	47487546	47487596	ENST00000395290_6100_6149	5	-	AGO1:8.469,AGO2:15.950,AGO4:95.056,CF_Im25:1.987,MOV10:3.698
chr17	5346127	5346177	ENST00000225296_1350_1399	1	-	ZC3H7B:4.372
chr19	42751919	42751969	ENST00000222329_650_699	1	-	MOV10:1.400
chr9	86618076	86618126	ENST00000325875_300_349	1	+	HuR:0.381
chr5	74667578	74667628	ENST00000380494_2400_2449	3	-	EWSR1:24.620,HuR:0.135,IMP3:17.967
chr17	76794004	76794054	ENST00000312010_450_499	1	-	RBM10:0.661
chr13	73333885	73333935	ENST00000377767_0_49	13	-	CAPRIN1:44.526,CF_Im25:2.105,EWSR1:53.756,FUS:28.253,FXR1:120.946,IMP1:11.084,IMP2:19.659,IMP3:11.209,MOV10:4.841,PAPD5:64.861,RBM10:6.880,TAF:15.493,ZC3H7B:1.843
chr2	208619069	208619119	ENST00000295414_650_699	1	+	MOV10:0.372
chrX	54095618	54095668	ENST00000375180_3800_3849	1	-	HuR:0.786
chr2	64687009	64687059	ENST00000238875_1450_1499	1	+	HuR:3.883
chr12	75893241	75893291	ENST00000229214_300_349	1	-	WDR33:1.510
chr12	124497674	124497724	ENST00000539644_200_249	5	+	CAPRIN1:6.720,CPSF-160:0.105,FMR1:0.954,Fip1:0.307,IMP3:1.466
chr8	95500886	95500936	ENST00000297591_0_49	4	-	AGO1:14.376,CF_Im68:4.463,MOV10:0.960,RBM10:2.895
chr17	2289447	2289497	ENST00000174618_700_749	1	-	HuR:0.311
chr9	34614706	34614733	ENST00000447983_2900_2949	1	-	CPSF-73:30.084
chr9	34614075	34614098	ENST00000447983_2900_2949/2	1	-	CPSF-73:30.084
chr3	15480659	15480709	ENST00000396842_0_49	3	+	AGO1:17.515,AGO2:39.187,CPSF-30:11.652
chr10	64927407	64927457	ENST00000399262_350_399	3	-	CPSF-30:18.392,CstF-64tau:7.413,ZC3H7B:1.562
chr3	107525051	107525101	ENST00000415149_750_799	1	+	HuR:0.392
chr10	93272538	93272588	ENST00000446394_400_449	1	+	MOV10:6.579
chr4	2835708	2835758	ENST00000442312_150_199	1	+	CF_Im25:5.967
chr16	89806301	89806351	ENST00000289816_1650_1699	2	+	CF_Im25:1.976,DICER1:2.940
chr8	17154542	17154592	ENST00000324849_2050_2099	1	+	ZC3H7B:10.347
chr11	71713888	71713938	ENST00000497194_1200_1249	1	+	RBM10:2.851
chr16	68333530	68333580	ENST00000263997_1600_1649	2	-	CstF-64tau:1.308,FMR1:0.260
chr12	26273401	26273451	ENST00000242728_1550_1599	1	-	AGO2:5.883
chr5	175935348	175935398	ENST00000261942_1400_1449	2	+	DGCR8:9.319,Fip1:1.916
chr1	8072872	8072922	ENST00000377482_350_399	2	-	MOV10:2.519,ZC3H7B:2.568
chr6	42979371	42979421	ENST00000485511_350_399	3	+	AGO1:1.101,CF_Im59:0.117,IMP2:0.819
chr21	33686831	33686881	ENST00000382751_350_399	1	-	CF_Im59:4.562
chr10	120069121	120069171	ENST00000369183_1200_1249	1	-	FMR1:3.102
chr6	27114187	27114199	ENST00000396891_0_49	6	-	AGO1:3.774,AGO2:3.967,CF_Im25:1.730,CPSF-160:2.780,CPSF-30:3.618,WDR33:0.668
chr6	27106422	27106460	ENST00000396891_0_49/2	6	-	AGO1:3.774,AGO2:3.967,CF_Im25:1.730,CPSF-160:2.780,CPSF-30:3.618,WDR33:0.668
chr19	7115869	7115919	ENST00000341500_1150_1199	1	-	AGO2:5.781
chr3	107528701	107528751	ENST00000415149_4400_4449	1	+	LIN28:26.767
chr14	104026110	104026160	ENST00000445922_0_49	3	-	CF_Im25:1.832,Fip1:4.824,IMP3:15.715
chr2	172641336	172641386	ENST00000422440_400_449	1	-	WDR33:4.179
chr9	133996806	133996856	ENST00000372309_1100_1149	3	+	CAPRIN1:3.626,DICER1:7.369,HuR:0.158
chr3	196771046	196771096	ENST00000346964_400_449	1	-	CPSF-160:2.933
chr10	18966792	18966842	ENST00000377275_2650_2699	4	+	AGO2:12.846,IMP1:4.074,IMP2:5.952,IMP3:15.108
chr12	109993785	109993835	ENST00000545712_1000_1049	2	-	CF_Im25:3.880,HuR:0.276
chr11	67379926	67379976	ENST00000322776_0_49	1	+	CPSF-30:2.760
chr4	123816648	123816698	ENST00000264498_3100_3149	2	+	CstF-64tau:176.578,FMR1:12.074
chr20	32676288	32676338	ENST00000374980_1200_1249	1	-	CAPRIN1:17.747
chr14	104023660	104023710	ENST00000445922_2450_2499	4	-	CF_Im68:1.183,CPSF-30:12.588,IMP1:6.430,IMP2:16.102
chr2	32379962	32380012	ENST00000315285_400_449	5	+	CstF-64tau:2.859,EWSR1:32.215,HuR:8.070,IMP3:21.831,ZC3H7B:0.663
chr7	131812740	131812790	ENST00000359827_2450_2499	1	-	HuR:19.296
chr15	66181125	66181175	ENST00000261890_950_999	1	+	IMP3:1.532
chr10	43881437	43881487	ENST00000443950_600_649	5	-	AGO2:6.233,CF_Im68:0.045,CstF-64tau:2.507,IMP2:5.330,ZC3H7B:0.089
chr1	95658821	95658871	ENST00000370203_1400_1449	1	+	FXR1:46.082
chr16	53360704	53360754	ENST00000566029_1900_1949	1	+	IMP3:6.770
chr5	149231018	149231068	ENST00000309241_3900_3949	1	+	ZC3H7B:26.621
chr1	226334013	226334063	ENST00000366812_250_299	1	-	CPSF-30:5.918
chr13	30781629	30781679	ENST00000380615_1000_1049	6	-	CAPRIN1:32.946,EWSR1:49.247,FUS:32.942,FXR1:84.831,IMP1:31.097,ZC3H7B:51.997
chr17	12894135	12894185	ENST00000379672_650_699	2	+	IMP2:8.639,ZC3H7B:0.306
chr19	23404889	23404939	ENST00000418100_250_299	3	-	CPSF-160:5.580,FMR1:21.021,HuR:1.734
chrX	54587432	54587482	ENST00000336470_400_449	2	+	TAF:11.160,UPF1:65.307
chr8	120744116	120744166	ENST00000378164_0_49	1	-	CF_Im59:3.538
chr2	227862835	227862885	ENST00000392062_2600_2649	1	+	MOV10:7.886
chr19	18642931	18642981	ENST00000597960_0_49	2	-	CF_Im68:0.020,CPSF-30:3.146
chr1	224575989	224576039	ENST00000414423_1500_1549	2	-	CPSF-160:1.262,FMR1:1.701
chr13	21948013	21948063	ENST00000400592_400_449	1	-	ZC3H7B:1.413
chr22	50683888	50683938	ENST00000216271_0_49	1	-	CF_Im68:0.830
chr9	6011942	6011992	ENST00000259569_300_349	3	-	AGO1:10.430,AGO2:6.902,CPSF-30:9.107
chr13	20661051	20661101	ENST00000456228_900_949	1	+	HuR:2.394
chr2	72403316	72403366	ENST00000272427_3100_3149	1	-	IMP3:1.786
chr1	115315744	115315794	ENST00000369528_1100_1149	7	-	AUF1:14.328,CPSF-30:12.956,EWSR1:11.005,FUS:7.362,IMP1:23.826,IMP2:24.030,LIN28:13.167
chr11	106558127	106558177	ENST00000526355_100_149	1	-	CF_Im68:16.799
chr7	128409946	128409996	ENST00000535623_1450_1499	1	+	C22orf28:6.939
chr2	109124533	109124583	ENST00000309863_450_499	1	+	FMR1:6.354
chr19	23924816	23924866	ENST00000402377_1550_1599	4	-	EWSR1:84.998,FUS:42.643,MOV10:18.658,ZC3H7B:48.952
chr5	71654801	71654851	ENST00000380639_550_599	1	+	ZC3H7B:18.274
chr19	47506392	47506442	ENST00000404338_2450_2499	1	+	FMR1:0.408
chr10	112364207	112364257	ENST00000361804_150_199	3	+	CAPRIN1:4.050,CF_Im59:5.677,CF_Im68:5.263
chr1	174962485	174962535	ENST00000489615_3350_3399	1	+	ZC3H7B:7.901
chr18	9959605	9959655	ENST00000400000_5400_5449	3	+	CF_Im59:1.639,Fip1:0.969,WDR33:18.511
chr19	7114819	7114869	ENST00000341500_2200_2249	5	-	AGO2:39.501,EWSR1:9.598,FUS:3.612,TAF:14.523,ZC3H7B:4.491
chr8	28421125	28421175	ENST00000240093_600_649	1	+	CF_Im25:12.854
chr10	95663444	95663494	ENST00000371408_2200_2249	2	+	CF_Im25:5.805,CF_Im59:4.109
chr1	1170245	1170295	ENST00000379198_1600_1649	1	+	DICER1:3.877
chr5	126206177	126206227	ENST00000308660_100_149	1	-	AGO2:16.536
chr19	44681637	44681687	ENST00000588883_4500_4549	1	+	FMR1:1.510
chr20	55744517	55744567	ENST00000395863_1450_1499	1	-	MOV10:0.840
chr16	67133782	67133832	ENST00000290858_1150_1199	1	+	ZC3H7B:5.190
chr10	115669342	115669392	ENST00000369301_1050_1099	1	+	ZC3H7B:6.193
chr1	116237997	116238047	ENST00000355485_4000_4049	2	+	AGO1:6.968,AGO2:207.500
chr5	37291104	37291154	ENST00000231498_850_899	1	-	CF_Im59:0.675
chr14	65542473	65542523	ENST00000284165_2000_2049	1	-	ZC3H7B:1.226
chr3	72427388	72427438	ENST00000477973_100_149	1	-	Fip1:1.757
chr8	38068258	38068308	ENST00000287322_250_299	6	+	AGO1:37.663,AGO2:30.171,CAPRIN1:13.114,CF_Im25:4.030,IMP1:7.073,ZC3H7B:2.822
chr9	139820350	139820400	ENST00000359662_0_49	1	+	CPSF-73:17.696
chr11	14891353	14891403	ENST00000282096_150_199	2	+	AGO1:48.133,AGO2:78.694
chr20	57253844	57253894	ENST00000371141_2500_2549	1	+	CF_Im59:0.248
chr1	115110303	115110353	ENST00000369541_400_449	3	-	FMR1:1.481,IMP1:12.253,IMP2:6.508
chr13	48650727	48650777	ENST00000258648_500_549	1	-	PUM2:53.806
chr5	138269875	138269925	ENST00000302763_100_149	2	+	AGO1:0.838,CAPRIN1:3.389
chr10	90774304	90774354	ENST00000355740_100_149	1	+	AGO1:20.970
chr8	28420775	28420825	ENST00000240093_250_299	7	+	AGO2:3.586,CAPRIN1:47.806,FUS:40.331,HuR:16.054,IMP1:29.007,LIN28:128.245,TAF:227.053
chr2	183642406	183642456	ENST00000264065_550_599	2	+	AGO1:1.712,ZC3H7B:1.625
chr17	49042635	49042685	ENST00000262013_950_999	2	-	FMR1:0.784,HuR:1.061
chr19	58488671	58488721	ENST00000341164_950_999	1	-	ZC3H7B:2.017
chr5	14706108	14706158	ENST00000284268_5150_5199	1	-	MOV10:0.217
chr3	169803124	169803174	ENST00000355897_350_399	1	+	ZC3H7B:20.179
chr3	5026124	5026174	ENST00000256495_750_799	1	+	LIN28A:13.517
chr1	227178171	227178221	ENST00000366769_3750_3799	1	-	Fip1:1.864
chr15	42707754	42707804	ENST00000263805_1700_1749	4	-	AGO2:4.617,CPSF-30:22.743,HuR:1.109,MOV10:2.951
chr14	103372268	103372318	ENST00000560371_150_199	2	+	FMR1:1.366,ZC3H7B:2.126
chr1	24684535	24684585	ENST00000374409_450_499	2	-	IMP3:0.800,WDR33:1.502
chrX	135128730	135128780	ENST00000370695_1850_1899	6	+	AGO2:16.128,IMP1:10.870,IMP2:7.777,IMP3:5.235,PUM2:129.433,ZC3H7B:18.590
chr17	30817459	30817509	ENST00000313401_1900_1949	1	+	ZC3H7B:4.872
chr1	161932191	161932241	ENST00000367942_3750_3799	2	+	FMR1:7.325,Fip1:4.322
chr20	4761971	4762021	ENST00000379400_2900_2949	1	-	IMP3:20.947
chr1	33239035	33239085	ENST00000401073_550_599	1	+	Fip1:5.907
chr19	16629672	16629722	ENST00000546361_250_299	1	-	AGO1:5.907
chr1	36794755	36794805	ENST00000373137_1000_1049	1	+	FUS:8.915
chr18	29845186	29845236	ENST00000399218_2600_2649	1	-	HuR:45.302
chr22	45591159	45591209	ENST00000336156_1850_1899	1	-	MOV10:0.384
chr20	18469910	18469960	ENST00000337227_450_499	2	-	IMP1:22.509,IMP3:9.584
chr5	138704584	138704634	ENST00000394795_100_149	3	+	AGO2:0.140,CAPRIN1:7.723,IMP2:0.790
chr5	172561945	172561995	ENST00000540014_1200_1249	2	+	MOV10:1.069,ZC3H7B:19.374
chr10	112046342	112046392	ENST00000332674_1600_1649	1	+	CF_Im25:2.434
chr5	138270175	138270225	ENST00000302763_400_449	1	+	CF_Im59:0.030
chr6	90641779	90641829	ENST00000257749_300_349	1	-	AGO1:54.058
chr4	156268887	156268937	ENST00000311277_0_49	1	-	HuR:0.362
chr5	102612538	102612588	ENST00000319933_300_349	1	+	CF_Im59:1.043
chr10	27484361	27484411	ENST00000396271_1950_1999	1	-	MOV10:8.158
chr15	89738751	89738801	ENST00000352732_100_149	1	+	AGO2:6.380
chr5	110464778	110464828	ENST00000506538_2200_2249	9	+	AGO1:11.311,AUF1:7.281,CAPRIN1:4.989,FUS:8.417,FXR1:16.515,IMP1:6.054,IMP2:9.264,IMP3:18.366,ZC3H7B:1.879
chr12	25360731	25360781	ENST00000311936_1950_1999	3	-	DGCR8:59.538,FUS:8.902,ZC3H7B:2.129
chr19	9921231	9921281	ENST00000589626_1150_1199	1	-	Fip1:5.051
chr5	61682093	61682143	ENST00000381103_700_749	5	+	AGO1:1.544,FUS:3.831,LIN28:9.137,TAF:4.622,ZC3H7B:11.362
chr12	50492780	50492830	ENST00000394963_0_49	2	+	FUS:0.848,IMP1:0.457
chr12	10375398	10375448	ENST00000546017_950_999	2	+	HuR:0.120,MOV10:0.737
chr2	167051784	167051834	ENST00000375387_3350_3399	1	-	EWSR1:123.717
chr15	42060075	42060125	ENST00000219905_600_649	3	+	AUF1:8.449,TTP:111.403,ZC3H7B:6.852
chr5	89813888	89813938	ENST00000315948_700_749	3	-	HuR:1.108,IMP2:4.283,IMP3:2.306
chr10	38409212	38409262	ENST00000351773_1450_1499	2	+	FMR1:9.584,MOV10:7.121
chr6	7286399	7286449	ENST00000244763_3650_3699	7	-	CPSF-30:13.614,CPSF-73:59.572,EWSR1:11.565,IMP1:22.951,IMP2:20.898,IMP3:4.923,ZC3H7B:11.378
chr7	141358508	141358558	ENST00000536163_3900_3949	1	-	ZC3H7B:4.704
chr5	134194204	134194254	ENST00000394976_3050_3099	1	+	IMP2:12.205
chr15	55909762	55909812	ENST00000389286_2400_2449	1	-	ZC3H7B:54.015
chr12	95471598	95471648	ENST00000343958_3650_3699	2	-	CPSF-30:88.826,CPSF-73:102.282
chr13	113919293	113919343	ENST00000451881_1400_1449	2	+	CF_Im68:0.682,PUM2:26.559
chr7	148112755	148112805	ENST00000361727_50_99	4	+	AGO1:36.663,AGO2:66.048,AGO3:101.286,CPSF-160:1.319
chr5	74895090	74895140	ENST00000241436_1250_1299	1	+	ZC3H7B:3.878
chr1	21546200	21546250	ENST00000415912_200_249	1	-	RBM10:0.663
chr4	89628308	89628358	ENST00000402738_200_249	1	+	CPSF-160:4.303
chr4	37863630	37863680	ENST00000381967_400_449	3	+	CPSF-30:30.767,CPSF-73:65.796,ZC3H7B:9.407
chr12	54575896	54575946	ENST00000505128_1400_1449	1	-	LIN28A:62.103
chr11	76736418	76736468	ENST00000532485_5050_5099	1	+	HuR:1.085
chr18	33291181	33291231	ENST00000269195_1450_1499	1	+	PUM2:36.813
chr6	17292647	17292697	ENST00000379052_300_349	1	+	HuR:12.292
chr1	151094579	151094629	ENST00000368918_3850_3899	4	+	IMP2:25.126,MOV10:3.757,QKI:146.443,TNRC6B:884.229
chr12	118469680	118469730	ENST00000392542_600_649	3	+	CF_Im59:0.098,FUS:2.674,LIN28:13.668
chr6	41066396	41066446	ENST00000341376_1250_1299	5	+	AGO1:2.510,AGO2:14.119,IMP1:17.913,IMP2:11.214,IMP3:7.548
chr12	51453861	51453911	ENST00000418425_650_699	1	+	IMP3:2.231
chr16	85812716	85812766	ENST00000253457_550_599	1	-	HuR:0.258
chr9	36142015	36142065	ENST00000396613_150_199	1	+	CPSF-160:1.655
chr16	66648982	66649032	ENST00000330687_2150_2199	1	-	LIN28A:13.464
chr3	134197134	134197184	ENST00000510994_250_299	2	-	CAPRIN1:0.549,ZC3H7B:1.771
chr17	73126030	73126080	ENST00000245543_900_949	1	+	CPSF-30:15.124
chr16	85711520	85711570	ENST00000253462_250_299	1	-	CAPRIN1:5.195
chr1	154522416	154522466	ENST00000292211_450_499	2	-	CstF-64tau:1.745,LIN28:15.125
chr4	39782051	39782101	ENST00000261427_2000_2049	4	+	FMR1:3.749,IMP1:7.050,IMP2:3.923,IMP3:7.921
chr5	38478099	38478149	ENST00000263409_3550_3599	1	-	MOV10:1.566
chr17	60526537	60526587	ENST00000311506_450_499	2	+	CF_Im59:1.373,CF_Im68:1.846
chr16	70414594	70414644	ENST00000393640_950_999	2	-	CPSF-160:4.136,MOV10:1.523
chr16	85812966	85813016	ENST00000253457_300_349	4	-	CAPRIN1:7.875,IMP2:4.351,QKI:19.725,WDR33:1.709
chr7	131173984	131174034	ENST00000352689_1500_1549	3	+	FMR1:1.456,IMP2:12.184,ZC3H7B:0.971
chr2	201775626	201775676	ENST00000234296_350_399	1	-	Fip1:3.698
chr5	125829095	125829145	ENST00000285689_450_499	1	+	AGO2:32.868
chr3	169802974	169803024	ENST00000355897_200_249	1	+	ZC3H7B:16.816
chr10	99434846	99434896	ENST00000370631_1350_1399	5	+	FMR1:3.208,FXR1:10.125,IMP1:6.186,IMP3:5.004,ZC3H7B:1.316
chr9	99580007	99580057	ENST00000481138_150_199	1	-	AGO2:62.909
chr17	78411140	78411190	ENST00000518137_1200_1249	1	+	HuR:1.508
chr13	73651271	73651321	ENST00000377687_1250_1299	1	+	HuR:1.537
chr11	111598550	111598600	ENST00000304987_3700_3749	1	+	HuR:1.236
chr16	11929846	11929896	ENST00000571133_1750_1799	3	-	Fip1:4.314,HuR:0.180,MOV10:1.940
chr9	128126322	128126372	ENST00000470056_1300_1349	2	+	AGO2:28.397,ZC3H7B:5.360
chr3	188594314	188594364	ENST00000312675_2050_2099	1	+	CstF-64tau:6.054
chr6	74537854	74537904	ENST00000437994_4500_4549	1	+	CF_Im68:4.293
chr12	48437480	48437530	ENST00000339976_3250_3299	2	-	CstF-64tau:4.705,IMP1:15.136
chr19	12786483	12786533	ENST00000418543_0_49	1	+	NOP58:0.918
chr20	61919924	61919974	ENST00000370275_950_999	1	+	CF_Im59:0.423
chr6	7883129	7883179	ENST00000539054_200_249	1	-	CAPRIN1:0.416
chr21	18941607	18941657	ENST00000284878_3600_3649	3	+	AGO2:33.484,MOV10:3.380,ZC3H7B:23.214
chr5	132441925	132441975	ENST00000304858_1800_1849	2	+	CAPRIN1:0.906,HuR:1.485
chr7	92116573	92116623	ENST00000248633_150_199	1	-	CF_Im59:1.682
chr11	130013440	130013490	ENST00000263574_100_149	2	+	CF_Im25:0.456,FMR1:0.839
chr1	51737491	51737541	ENST00000242719_500_549	2	+	AGO2:2.043,CstF-64tau:0.790
chr11	63526670	63526720	ENST00000377819_1000_1049	3	+	IMP1:8.177,IMP3:3.180,MOV10:0.432
chr17	7764477	7764527	ENST00000332439_1550_1599	1	+	DICER1:11.801
chr9	111702263	111702313	ENST00000322940_300_349	1	+	IMP1:28.149
chr12	72318481	72318531	ENST00000550746_1500_1549	1	+	DICER1:19.291
chr2	192551391	192551441	ENST00000410026_900_949	1	+	Fip1:49.259
chr12	124082173	124082223	ENST00000262225_900_949	2	+	AGO1:1.564,AGO2:4.485
chr8	98740195	98740245	ENST00000336273_3300_3349	1	+	HuR:0.116
chr4	142654298	142654348	ENST00000477265_300_349	1	+	CstF-64tau:20.049
chr1	6581516	6581566	ENST00000377705_4350_4399	4	-	CAPRIN1:15.658,CPSF-160:0.836,IMP3:1.553,PUM2:23.995
chr6	56968341	56968391	ENST00000370708_1450_1499	1	+	IMP1:21.268
chr12	110970994	110971044	ENST00000354300_3800_3849	1	-	CstF-64tau:48.105
chr4	77035871	77035921	ENST00000264883_600_649	7	-	CAPRIN1:8.767,IMP2:12.498,IMP3:10.095,LIN28:15.679,QKI:44.729,TAF:12.338,ZC3H7B:6.289
chr18	44391398	44391448	ENST00000585916_950_999	1	-	IMP3:15.256
chr18	52571241	52571291	ENST00000591504_300_349	1	-	HuR:6.823
chr11	126132913	126132963	ENST00000332118_850_899	5	-	AGO2:1.155,CF_Im59:0.403,CF_Im68:1.980,CPSF-160:0.691,MOV10:1.684
chr4	22389230	22389280	ENST00000334304_50_99	1	-	AGO2:6.374
chr15	83807974	83808024	ENST00000299633_0_49	2	-	AGO1:5.198,AGO2:7.911
chr14	69519076	69519126	ENST00000341516_1450_1499	2	-	CPSF-160:3.510,ZC3H7B:0.429
chr17	16525154	16525204	ENST00000311331_400_449	2	-	AGO2:90.616,HuR:0.707
chr15	75952703	75952753	ENST00000308527_3150_3199	1	+	Fip1:30.994
chr12	132562815	132562865	ENST00000333577_600_649	1	+	FMR1:1.311
chr12	112946893	112946943	ENST00000351677_3300_3349	8	+	AGO2:1.908,AGO3:20.484,FXR1:11.228,IMP1:7.717,IMP2:9.018,IMP3:9.712,MOV10:6.934,ZC3H7B:2.190
chr4	177103777	177103827	ENST00000393643_3050_3099	1	+	ZC3H7B:36.789
chr14	53107540	53107590	ENST00000395686_2700_2749	4	-	AGO1:13.416,AGO2:6.511,IMP1:10.372,MOV10:0.398
chr7	139257625	139257675	ENST00000406875_0_49	1	-	IMP3:9.692
chr5	82349755	82349805	ENST00000502346_3100_3149	1	-	DCK1:24.711
chr9	103339379	103339429	ENST00000374879_500_549	1	+	DICER1:12.065
chr12	96367762	96367812	ENST00000261208_200_249	1	-	HuR:5.552
chr3	44778376	44778426	ENST00000396048_1650_1699	2	+	MOV10:3.078,ZC3H7B:14.437
chr10	127530275	127530325	ENST00000299130_350_399	3	+	CF_Im25:2.231,IMP1:2.203,IMP2:11.645
chr5	133492676	133492726	ENST00000353411_700_749	1	-	CAPRIN1:3.904
chr10	124190247	124190297	ENST00000368989_900_949	1	+	CF_Im59:2.751
chr3	49763557	49763607	ENST00000321599_950_999	1	-	HuR:0.310
chr2	118673671	118673721	ENST00000376300_4200_4249	1	-	Fip1:3.977
chr11	125490852	125490902	ENST00000392708_150_199	7	+	AGO1:9.491,AGO2:2.010,FUS:1.883,HuR:0.302,IMP2:0.565,LIN28:3.369,TAF:3.030
chr3	138014781	138014831	ENST00000469044_50_99	1	+	AGO1:20.885
chr2	87002981	87003031	ENST00000283632_2450_2499	1	+	IMP1:4.472
chr2	149883081	149883131	ENST00000435030_3500_3549	2	+	CF_Im25:5.008,CF_Im59:2.363
chr2	86371293	86371343	ENST00000410111_50_99	1	-	HuR:0.012
chr17	74730895	74730945	ENST00000392485_1300_1349	1	-	CPSF-30:3.606
chr9	139902033	139902083	ENST00000265662_300_349	1	-	CPSF-160:0.671
chr15	59387146	59387196	ENST00000348370_50_99	1	+	Fip1:11.491
chr12	102139444	102139494	ENST00000299314_1450_1499	1	-	ZC3H7B:0.315
chr19	52467909	52467959	ENST00000243644_150_199	1	-	AGO2:11.978
chr1	23834324	23834374	ENST00000361729_2000_2049	1	-	DICER1:5.953
chr10	112658243	112658293	ENST00000393104_400_449	3	+	CAPRIN1:2.092,Fip1:2.391,MOV10:1.620
chr7	138271143	138271193	ENST00000343526_1450_1499	2	+	MOV10:4.481,ZC3H7B:11.145
chr12	57996136	57996186	ENST00000354947_750_799	2	+	AGO1:4.365,AGO2:11.193
chr17	2226742	2226792	ENST00000301364_700_749	3	-	HuR:0.065,IMP2:1.345,ZC3H7B:2.250
chr17	27587609	27587659	ENST00000225388_3900_3949	3	-	CAPRIN1:15.429,CF_Im59:0.994,ZC3H7B:8.855
chr1	160000160	160000210	ENST00000368090_50_99	2	-	CAPRIN1:25.681,FMR1:10.548
chr2	191833981	191834031	ENST00000361099_1400_1449	1	-	Fip1:2.560
chr6	34557594	34557644	ENST00000374023_700_749	1	-	IMP3:0.775
chr15	91426055	91426105	ENST00000268171_950_999	1	+	CPSF-160:1.013
chr10	3819983	3820033	ENST00000497571_1700_1749	4	-	AGO2:20.009,AGO3:128.873,CAPRIN1:37.784,IMP3:8.486
chr10	112595983	112596033	ENST00000369519_250_299	1	+	RBM10:0.463
chr6	42174879	42174929	ENST00000053468_1100_1149	1	-	CF_Im59:1.410
chr12	551433	551483	ENST00000239830_350_399	1	+	CF_Im25:2.579
chr16	30363608	30363658	ENST00000305596_650_699	2	-	CPSF-160:0.559,Fip1:0.815
chr22	44640517	44640567	ENST00000381176_5000_5049	1	-	MOV10:1.870
chr2	191366741	191366791	ENST00000392328_1800_1849	1	+	CF_Im25:3.071
chr22	44639617	44639667	ENST00000381176_5900_5949	1	-	AGO1:33.605
chr10	103545610	103545660	ENST00000361464_550_599	4	-	CstF-64tau:0.312,DICER1:7.372,FMR1:4.422,Fip1:0.614
chr19	41829567	41829617	ENST00000269967_950_999	1	+	IMP2:0.338
chr6	34845112	34845162	ENST00000192788_4900_4949	4	+	AGO2:4.221,DICER1:10.720,FXR1:58.210,PUM2:74.103
chr12	50156726	50156776	ENST00000423828_50_99	1	+	CF_Im25:0.190
chr4	84214399	84214449	ENST00000405413_2050_2099	1	-	CF_Im25:11.564
chr10	96373005	96373055	ENST00000371327_3400_3449	1	+	IMP3:2.437
chr4	184238679	184238729	ENST00000403733_1800_1849	2	+	CF_Im59:3.138,CPSF-160:5.449
chr6	44797055	44797105	ENST00000371460_450_499	1	-	ZC3H7B:3.939
chr12	109178766	109178816	ENST00000326495_2950_2999	1	-	CF_Im25:7.234
chr4	106199573	106199623	ENST00000540549_1900_1949	3	+	AGO2:60.470,FXR1:69.490,HuR:3.714
chr3	135869241	135869291	ENST00000309993_700_749	1	-	ZC3H7B:5.273
chr2	223435692	223435742	ENST00000281828_850_899	3	-	AUF1:14.633,EWSR1:22.480,HuR:2.792
chr16	85706792	85706842	ENST00000253458_650_699	5	+	AGO1:1.433,C17orf85:55.400,C22orf28:17.925,FMR1:1.530,IMP2:2.134
chr19	40575475	40575525	ENST00000450241_4900_4949	3	-	AGO1:30.607,IMP3:16.991,MOV10:8.911
chr7	143002161	143002211	ENST00000310447_0_49	1	+	RBM10:0.851
chr19	37673331	37673381	ENST00000532828_2750_2799	3	-	IMP1:2.784,IMP3:13.137,LIN28:24.613
chr12	122716195	122716245	ENST00000267199_550_599	4	-	DICER1:8.455,EWSR1:12.437,HuR:0.091,IMP2:10.301
chr12	112947493	112947543	ENST00000351677_3900_3949	5	+	CF_Im68:0.551,CPSF-30:5.371,MOV10:5.521,WDR33:0.217,ZC3H7B:3.148
chr17	27585459	27585509	ENST00000225388_6050_6099	2	-	AGO3:33.134,ZC3H7B:0.738
chr7	128145517	128145567	ENST00000480046_3550_3599	2	+	Fip1:23.134,MOV10:4.734
chr20	31290936	31290986	ENST00000446419_200_249	3	-	AGO2:1.245,IMP1:1.259,IMP3:2.829
chr7	87028207	87028257	ENST00000331536_250_299	4	+	EWSR1:23.929,IMP1:16.189,IMP3:15.280,TAF:36.206
chr20	16253200	16253250	ENST00000354981_650_699	2	-	AUF1:46.828,IMP2:36.110
chr12	76441461	76441511	ENST00000261182_700_749	3	-	CF_Im25:0.848,CF_Im59:0.667,Fip1:1.445
chr16	71766413	71766463	ENST00000299980_500_549	3	-	ALKBH5:28.238,CF_Im68:0.335,FUS:2.900
chrX	114884728	114884778	ENST00000420625_850_899	1	+	ZC3H7B:0.346
chr11	60618145	60618195	ENST00000227520_350_399	1	+	Fip1:1.276
chr7	137559874	137559924	ENST00000330387_5300_5349	1	-	AGO1:14.836
chr2	32448479	32448529	ENST00000282587_2700_2749	3	+	CAPRIN1:15.036,FMR1:0.485,LIN28A:16.613
chr17	70120625	70120675	ENST00000245479_100_149	4	+	AGO2:8.538,CAPRIN1:28.452,CstF-64tau:2.477,HuR:77.369
chr6	64291276	64291326	ENST00000370651_1200_1249	4	+	CF_Im25:0.871,FMR1:0.762,Fip1:2.159,WDR33:0.322
chr1	178443171	178443221	ENST00000448150_800_849	5	+	CstF-64tau:3.630,IMP1:50.611,IMP2:113.530,IMP3:36.254,WDR33:6.668
chr22	22054270	22054320	ENST00000339468_1100_1149	1	-	MOV10:0.459
chr15	31669049	31669099	ENST00000307145_4550_4599	5	+	AGO2:9.641,EWSR1:20.010,FUS:10.039,HuR:1.053,LIN28:43.093
chr19	54082603	54082653	ENST00000253144_1400_1449	1	+	CAPRIN1:17.948
chr2	10194181	10194231	ENST00000535335_1550_1599	2	+	CPSF-30:19.805,FMR1:1.816
chr12	67713457	67713507	ENST00000545606_6850_6899	1	+	CF_Im59:1.500
chr10	89513896	89513946	ENST00000308448_500_549	2	-	CF_Im59:0.160,HuR:0.435
chr3	33539825	33539875	ENST00000399362_250_299	3	-	CAPRIN1:5.532,EWSR1:8.269,IMP3:8.297
chr8	29194245	29194295	ENST00000240100_250_299	5	-	CstF-64tau:9.961,EWSR1:32.073,FUS:16.091,FXR1:59.194,LIN28:86.341
chr2	208628558	208628608	ENST00000295417_3100_3149	1	-	CstF-64tau:1.726
chr19	39406148	39406198	ENST00000221431_50_99	1	-	CF_Im25:0.783
chr14	55514129	55514179	ENST00000395472_3050_3099	2	+	DICER1:28.733,ZC3H7B:0.811
chr1	169357217	169357267	ENST00000367808_800_849	2	+	CF_Im68:1.553,ZC3H7B:1.764
chrX	131513146	131513196	ENST00000538204_500_549	3	-	CF_Im59:3.834,CstF-64tau:4.604,FMR1:8.001
chr2	174773271	174773321	ENST00000310015_1350_1399	1	-	ALKBH5:244.920
chr1	201850029	201850079	ENST00000361565_4850_4899	1	+	CF_Im25:1.853
chr5	172659124	172659174	ENST00000329198_400_449	5	-	CF_Im25:1.871,CF_Im59:1.667,CF_Im68:0.879,CPSF-30:17.138,MOV10:0.205
chr3	71007200	71007250	ENST00000318789_1150_1199	1	-	CAPRIN1:10.865
chr14	77807566	77807616	ENST00000216468_500_549	1	-	AGO2:13.285
chr6	34842712	34842762	ENST00000192788_2500_2549	1	+	CAPRIN1:19.342
chr7	138985229	138985279	ENST00000288561_2650_2699	3	+	AGO2:527.113,AGO3:268.027,FMR1:16.409
chr2	11320715	11320765	ENST00000315872_2800_2849	2	-	Fip1:4.427,HuR:10.807
chr17	55938652	55938702	ENST00000577830_1950_1999	1	-	Fip1:5.985
chr8	144734100	144734150	ENST00000532796_450_499	1	+	TNRC6B:754.360
chr16	1859136	1859186	ENST00000397356_100_149	6	-	AGO2:0.946,CF_Im59:0.915,EWSR1:4.715,FUS:1.774,MOV10:0.637,TAF:4.280
chr10	23730979	23731029	ENST00000376495_1150_1199	4	+	AGO1:9.308,CF_Im59:0.827,PUM2:100.928,ZC3H7B:4.786
chr12	116396823	116396873	ENST00000281928_2200_2249	2	-	HuR:3.354,MOV10:5.944
chr1	100757107	100757157	ENST00000370128_50_99	13	+	AGO2:39.434,AUF1:12.786,CAPRIN1:43.803,EWSR1:19.643,FMR1:2.827,FUS:34.491,FXR1:33.836,IMP1:12.403,IMP2:16.269,IMP3:7.168,LIN28:64.630,TAF:55.479,ZC3H7B:4.714
chr18	55148502	55148552	ENST00000491143_4550_4599	1	+	CAPRIN1:17.624
chr10	100175973	100176023	ENST00000325103_1300_1349	1	-	FUS:5.901
chr4	762814	762864	ENST00000362003_2950_2999	3	+	CPSF-160:1.519,CstF-64tau:5.042,HuR:0.203
chr6	42988618	42988668	ENST00000432243_150_199	1	+	CPSF-160:0.099
chr5	79276459	79276509	ENST00000512560_3000_3049	2	-	CF_Im59:3.694,MOV10:12.219
chr17	53237519	53237569	ENST00000376352_250_299	4	+	AGO2:14.330,EWSR1:49.966,LIN28:64.052,PUM2:281.753
chr9	125884828	125884878	ENST00000447404_3000_3049	1	-	MOV10:0.401
chr7	17383985	17384035	ENST00000242057_1300_1349	5	+	AGO1:109.793,AGO2:107.074,AGO3:61.575,IMP2:15.059,IMP3:10.426
chr10	93042470	93042520	ENST00000336126_4400_4449	3	+	FXR1:61.223,LIN28:60.887,TAF:41.066
chr15	52843783	52843833	ENST00000566423_300_349	18	-	AGO1:20.484,AGO2:23.095,AUF1:39.071,CAPRIN1:20.077,CPSF-100:28.445,EWSR1:22.508,FUS:44.541,FXR1:12.924,IMP1:30.456,IMP2:19.772,IMP3:17.339,LIN28:103.232,MOV10:5.236,PUM2:84.614,TAF:48.435,TTP:115.915,UPF1:56.686,ZC3H7B:53.832
[truncated: 170,942 more rows]
