# Supplementary material for: Highly accessible AU-rich regions in 3’ untranslated regions are hotspots for binding of regulatory factors
Source: PLoS Comput Biol. 2017 Apr 14;13(4):e1005460. doi: 10.1371/journal.pcbi.1005460 (PMC5409497; doi:10.1371/journal.pcbi.1005460)
Supplement: S1 Table — (XLSX) [file pcbi.1005460.s003.xlsx]

## Sheet: Table S1
S1 Table. Description of the RBPs analyzed in this paper
PROTEIN NAME	ENSEMBL GENE ID	DESCRIPTION	STRING DESCRIPTION
AGO1	ENSG00000092847	argonaute RISC catalytic component 1	eukaryotic translation initiation factor 2C, 1; Required for RNA-mediated gene silencing (RNAi). Binds to short RNAs such as microRNAs (miRNAs) or short interfering RNAs (siRNAs), and represses the translation of mRNAs which are complementary to them. Lacks endonuclease activity and does not appear to cleave target mRNAs. Also required for transcriptional gene silencing (TGS) of promoter regions …
AGO2	ENSG00000123908	argonaute RISC catalytic component 2	Protein argonaute-2 (EC 3.1.26.n1)(Argonaute2)(hAgo2)(Protein slicer)(PAZ Piwi domain protein)(PPD)(Eukaryotic translation initiation factor 2C 2)(eIF-2C 2)(eIF2C 2); Required for RNA-mediated gene silencing (RNAi) by the RNA-induced silencing complex (RISC). The 'minimal RISC' appears to include EIF2C2/AGO2 bound to a short guide RNA such as a microRNA (miRNA) or short interfering RNA (siRNA). T…
AGO3	ENSG00000126070	argonaute RISC catalytic component 3	eukaryotic translation initiation factor 2C, 3; Required for RNA-mediated gene silencing (RNAi). Binds to short RNAs such as microRNAs (miRNAs) and represses the translation of mRNAs which are complementary to them. Lacks endonuclease activity and does not appear to cleave target mRNAs (860 aa)
AGO4	ENSG00000134698	argonaute RISC catalytic component 4	eukaryotic translation initiation factor 2C, 4; Required for RNA-mediated gene silencing (RNAi). Binds to short RNAs such as microRNAs (miRNAs) and represses the translation of mRNAs which are complementary to them. Lacks endonuclease activity and does not appear to cleave target mRNAs. Also required for RNA-directed transcription and replication of the human hapatitis delta virus (HDV) (861 aa)
ALKBH5	ENSG00000091542	AlkB family member 5, RNA demethylase	alkB, alkylation repair homolog 5 (E. coli) (394 aa)
AUF1/HNRNPD	ENSG00000138668	Binds with high affinity to RNA molecules that contain AU-rich elements (AREs) found within the 3'-UTR	heterogeneous nuclear ribonucleoprotein D (AU-rich element RNA binding protein 1, 37kDa) (355 aa)
C17orf85	ENSG00000074356	chromosome 17 open reading frame 85	Uncharacterized protein C17orf85 (Protein ELG) (620 aa)
C22orf28	ENSG00000100220	RNA 2',3'-cyclic phosphate and 5'-OH ligase	UPF0027 protein C22orf28 (505 aa)
CAPRIN1	ENSG00000135387	cell cycle associated protein 1	cell cycle associated protein 1; May regulate the transport and translation of mRNAs of proteins involved in synaptic plasticity in neurons and cell proliferation and migration in multiple cell types (By similarity) (709 aa)
CF_Im25	ENSG00000167005	nudix (nucleoside diphosphate linked moiety X)-type motif 21	nudix (nucleoside diphosphate linked moiety X)-type motif 21; Component of the cleavage factor Im (CFIm) complex that plays a key role in pre-mRNA 3'-processing. Involved in association with CPSF6 in pre-MRNA 3'-end poly(A) site cleavage and poly(A) addition. NUDT21/CPSF5 binds to cleavage and polyadenylation RNA substrates. Binds to, but does not hydrolyze mono- and di-adenosine nucleotides. May…
CF_Im59	ENSG00000149532	cleavage and polyadenylation specific factor 7, 59kDa	cleavage and polyadenylation specific factor 7, 59kDa; Probable component of the cleavage factor Im complex (CFIm) that plays a key role in pre-mRNA 3' processing. Binds to cleavage and polyadenylation RNA substrates (514 aa)
CF_Im68	ENSG00000111605	cleavage and polyadenylation specific factor 6, 68kDa	microRNA 1279; Component of the cleavage factor Im complex (CFIm) that plays a key role in pre-mRNA 3'-processing. Involved in association with NUDT21/CPSF5 in pre-MRNA 3'-end poly(A) site cleavage and poly(A) addition. CPSF6 binds to cleavage and polyadenylation RNA substrates (551 aa)
CPSF-100	ENSG00000165934	cleavage and polyadenylation specific factor 2, 100kDa	cleavage and polyadenylation specific factor 2, 100kDa; Component of the cleavage and polyadenylation specificity factor (CPSF) complex that play a key role in pre-mRNA 3'-end formation, recognizing the AAUAAA signal sequence and interacting with poly(A) polymerase and other factors to bring about cleavage and poly(A) addition. Involved in the histone 3' end pre-mRNA processing (782 aa)
CPSF-160	ENSG00000071894	cleavage and polyadenylation specific factor 1, 160kDa	cleavage and polyadenylation specific factor 1, 160kDa; Component of the cleavage and polyadenylation specificity factor (CPSF) complex that plays a key role in pre- mRNA 3'-end formation, recognizing the AAUAAA signal sequence and interacting with poly(A) polymerase and other factors to bring about cleavage and poly(A) addition. This subunit is involved in the RNA recognition step of the polyade…
CPSF-30	ENSG00000160917	cleavage and polyadenylation specific factor 4, 30kDa	cleavage and polyadenylation specific factor 4, 30kDa; Component of the cleavage and polyadenylation specificity factor (CPSF) complex that play a key role in pre-mRNA 3'-end formation, recognizing the AAUAAA signal sequence and interacting with poly(A) polymerase and other factors to bring about cleavage and poly(A) addition. CPSF4 binds RNA polymers with a preference for poly(U) (269 aa)
CPSF-73	ENSG00000119203	cleavage and polyadenylation specific factor 3, 73kDa	cleavage and polyadenylation specific factor 3, 73kDa; Component of the cleavage and polyadenylation specificity factor (CPSF) complex that play a key role in pre-mRNA 3'-end formation, recognizing the AAUAAA signal sequence and interacting with poly(A) polymerase and other factors to bring about cleavage and poly(A) addition. Has endonuclease activity, and functions as mRNA 3'-end-processing end…
CstF-64	ENSG00000101811	cleavage stimulation factor, 3' pre-RNA, subunit 2, 64kDa	cleavage stimulation factor, 3' pre-RNA, subunit 2, 64kDa; One of the multiple factors required for polyadenylation and 3'-end cleavage of mammalian pre-mRNAs. This subunit is directly involved in the binding to pre-mRNAs (By similarity) (577 aa)
CstF-64tau	ENSG00000177613	cleavage stimulation factor, 3' pre-RNA, subunit 2, 64kDa, tau variant	cleavage stimulation factor, 3' pre-RNA, subunit 2, 64kDa, tau variant; May play a significant role in AAUAAA-independent mRNA polyadenylation in germ cells. Directly involved in the binding to pre-mRNAs (By similarity) (616 aa)
DICER1	ENSG00000100697		dicer 1, ribonuclease type III; Required for formation of the RNA induced silencing complex (RISC). Component of the RISC loading complex (RLC), also known as the micro-RNA (miRNA) loading complex (miRLC), which is composed of DICER1, EIF2C2/AGO2 and TARBP2. Within the RLC/miRLC, DICER1 and TARBP2 are required to process precursor miRNAs (pre- miRNAs) to mature miRNAs and then load them onto EIF2…
DKC1	ENSG00000130826	dyskeratosis congenita 1, dyskerin	small nucleolar RNA, H/ACA box 56; Required for ribosome biogenesis and telomere maintenance. Probable catalytic subunit of H/ACA small nucleolar ribonucleoprotein (H/ACA snoRNP) complex, which catalyzes pseudouridylation of rRNA. This involves the isomerization of uridine such that the ribose is subsequently attached to C5, instead of the normal N1. Each rRNA can contain up to 100 pseudouridine …
DGCR8	ENSG00000128191	DGCR8 microprocessor complex subunit	microRNA 1306; Component of the microprocessor complex that acts as a RNA- and heme-binding protein that is involved in the initial step of microRNA (miRNA) biogenesis. Component of the microprocessor complex that is required to process primary miRNA transcripts (pri-miRNAs) to release precursor miRNA (pre-miRNA) in the nucleus. Within the microprocessor complex, DGCR8 function as a molecular anc…
EWSR1	ENSG00000182944	EWS RNA-binding protein 1	Ewing sarcoma breakpoint region 1; Might normally function as a repressor. EWS-fusion- proteins (EFPS) may play a role in the tumorigenic process. They may disturb gene expression by mimicking, or interfering with the normal function of CTD-POLII within the transcription initiation complex. They may also contribute to an aberrant activation of the fusion protein target genes (656 aa)
FBL	ENSG00000105202	fibrillarin	rRNA 2'-O-methyltransferase fibrillarin (EC 2.1.1.-)(34 kDa nucleolar scleroderma antigen); Involved in pre-rRNA processing. Utilizes the methyl donor S-adenosyl-L-methionine to catalyze the site-specific 2'- hydroxyl methylation of ribose moieties in pre-ribosomal RNA. Site specificity is provided by a guide RNA that base pairs with the substrate. Methylation occurs at a characteristic distance …
Fip1	ENSG00000145216	factor interacting with PAPOLA and CPSF1	FIP1 like 1 (S. cerevisiae); Component of the cleavage and polyadenylation specificity factor (CPSF) complex that plays a key role in pre- mRNA 3'-end formation, recognizing the AAUAAA signal sequence and interacting with poly(A) polymerase and other factors to bring about cleavage and poly(A) addition. FIP1L1 contributes to poly(A) site recognition and stimulates poly(A) addition. Binds to U-ric…
FMR1	ENSG00000102081	fragile X mental retardation 1	fragile X mental retardation 1; RNA-binding protein that plays a role in intracellular RNA transport and in the regulation of translation of target mRNAs. Associated with polysomes. May play a role in the transport of mRNA from the nucleus to the cytoplasm. Binds strongly to poly(G), binds moderately to poly(U) but shows very little binding to poly(A) or poly(C) (632 aa)
FUS	ENSG00000089280	FUS RNA binding protein	fused in sarcoma; Binds both single-stranded and double-stranded DNA and promotes ATP-independent annealing of complementary single- stranded DNAs and D-loop formation in superhelical double-stranded DNA. May play a role in maintenance of genomic integrity (526 aa)
FXR1	ENSG00000114416	fragile X mental retardation, autosomal homolog 1	fragile X mental retardation, autosomal homolog 1; RNA-binding protein required for embryonic and postnatal development of muscle tissue. May regulate intracellular transport and local translation of certain mRNAs (By similarity) (621 aa)
FXR2	ENSG00000129245	fragile X mental retardation, autosomal homolog 2	fragile X mental retardation, autosomal homolog 2; RNA-binding protein (673 aa)
HuR/ELAVL1	ENSG00000066044	ELAV like RNA binding protein 1	ELAV (embryonic lethal, abnormal vision, Drosophila)-like 1 (Hu antigen R); Involved in 3'UTR ARE-mediated c-myc stabilization. Binds avidly to the AU-rich element in FOS and IL3/interleukin-3 mRNAs. In the case of the FOS AU-rich element, HUR binds to a core element of 27 nucleotides that contain AUUUA, AUUUUA, and AUUUUUA motifs (326 aa)
IMP1/IGF2BP1	ENSG00000159217	insulin-like growth factor 2 mRNA binding protein 1	insulin-like growth factor 2 mRNA binding protein 1; RNA-binding factor that affects mRNA nuclear export, localization, stability and translation. Component of the CRD- mediated complex that promotes MYC mRNA stabilization. Regulates mRNA stability during the integrated cellular stress response (ISR) in stress granules (SGs). Stabilizes the BTRC/FBW1A mRNA from degradation by disrupting miRNA-dep…
IMP2/IGF2BP2	ENSG00000073792	insulin-like growth factor 2 mRNA binding protein 2	insulin-like growth factor 2 mRNA binding protein 2; Binds to the 5'-UTR of the insulin-like growth factor 2 (IGF2) mRNAs. Binding is isoform-specific. May regulate translation of target mRNAs (599 aa)
IMP3/IGF2BP3	ENSG00000136231	insulin-like growth factor 2 mRNA binding protein 3	insulin-like growth factor 2 mRNA binding protein 3; RNA-binding protein that act as a regulator of mRNA translation and stability. Binds to the 5'-UTR of the insulin-like growth factor 2 (IGF2) mRNAs. Binds to sequences in the 3'-UTR of CD44 mRNA (579 aa)
LIN28A	ENSG00000131914	lin-28 homolog A (C. elegans)	lin-28 homolog (C. elegans); Acts as a 'translational enhancer', driving specific mRNAs to polysomes and thus increasing the efficiency of protein synthesis. Its association with the translational machinery and target mRNAs results in an increased number of initiation events per molecule of mRNA and, indirectly, in stabilizing the mRNAs. Binds IGF2 mRNA, MYOD1 mRNA, ARBP/36B4 ribosomal protein mR…
LIN28B	ENSG00000187772	lin-28 homolog B (C. elegans)	lin-28 homolog B (C. elegans); Acts as a suppressor of microRNA (miRNA) biogenesis by specifically binding the precursor let-7 (pre-let-7), a miRNA precursor. Acts by binding pre-let-7 and recruiting ZCCHC11/TUT4 uridylyltransferase, leading to the terminal uridylation of pre- let-7. Uridylated pre-let-7 miRNAs fail to be processed by Dicer and undergo degradation. Specifically recognizes the 5'-…
MOV10	ENSG00000155363	Mov10 RISC complex RNA helicase	Mov10, Moloney leukemia virus 10, homolog (mouse); Probable RNA helicase. Required for RNA-mediated gene silencing by the RNA-induced silencing complex (RISC). Required for both miRNA-mediated translational repression and miRNA- mediated cleavage of complementary mRNAs by RISC. Also required for RNA-directed transcription and replication of the human hapatitis delta virus (HDV). Interacts with sm…
NOP56	ENSG00000101361	NOP56 ribonucleoprotein	microRNA 1292; Required for 60S ribosomal subunit biogenesis (594 aa)
NOP58	ENSG00000055044	NOP58 ribonucleoprotein	NOP58 ribonucleoprotein homolog (yeast); Required for 60S ribosomal subunit biogenesis (By similarity) (529 aa)
PAPD5	ENSG00000121274	PAP associated domain containing 5	PAP associated domain containing 5; Plays a role in replication-dependent histone mRNA degradation. May be involved in the terminal uridylation of mature histone mRNAs before their degradation is initiated. DNA polymerase, probably involved in DNA repair. May play a role in sister chromatid cohesion (698 aa)
PUM2	ENSG00000055917	pumilio RNA-binding family member 2	pumilio homolog 2 (Drosophila); Sequence-specific RNA-binding protein that regulates translation and mRNA stability by binding the 3'-UTR of mRNA targets. Its interactions and tissue specificity suggest that it may be required to support proliferation and self-renewal of stem cells by regulating the translation of key transcripts (1064 aa)
QKI	ENSG00000112531	QKI, KH domain containing, RNA binding	quaking homolog, KH domain RNA binding (mouse); RNA-binding protein that plays a central role in myelinization. Binds to the 5'-NACUAAY-N(1,20)-UAAY-3' RNA core sequence. Acts by regulating pre-mRNA splicing, mRNA export, mRNA stability and protein translation. Required to protect and promote stability of mRNAs such as MBP and CDKN1B which promotes oligodendrocyte differentiation. Participates in…
RBM10	ENSG00000182872	RNA binding motif protein 10	RNA binding motif protein 10; May be involved in post-transcriptional processing, most probably in mRNA splicing. Binds to RNA homopolymers, with a preference for poly(G) and poly(U) and little for poly(A) (By similarity) (930 aa)
TAF15	ENSG00000270647	TAF15 RNA polymerase II, TATA box binding protein (TBP)-associated factor, 68kDa	TAF15 RNA polymerase II, TATA box binding protein (TBP)-associated factor, 68kDa; RNA and ssDNA-binding protein that may play specific roles during transcription initiation at distinct promoters. Can enter the preinitiation complex together with the RNA polymerase II (Pol II) (592 aa)
TNRC6A	ENSG00000090905	trinucleotide repeat containing 6A	trinucleotide repeat containing 6A; Plays a role in RNA-mediated gene silencing by both micro-RNAs (miRNAs) and short interfering RNAs (siRNAs). Required for miRNA-dependent repression of translation and for siRNA- dependent endonucleolytic cleavage of complementary mRNAs by argonaute family proteins (1962 aa)
TNRC6B	ENSG00000100354	trinucleotide repeat containing 6B	trinucleotide repeat containing 6B; Plays a role in RNA-mediated gene silencing by both micro-RNAs (miRNAs) and short interfering RNAs (siRNAs). Required for miRNA-dependent translational repression and siRNA-dependent endonucleolytic cleavage of complementary mRNAs by argonaute family proteins (1723 aa)
TNRC6C	ENSG00000078687	trinucleotide repeat containing 6C	Trinucleotide repeat-containing gene 6C protein ; Plays a role in RNA-mediated gene silencing by micro- RNAs (miRNAs). Required for miRNA-dependent translational repression of complementary mRNAs by argonaute family proteins (1726 aa)
TTP/ZFP36	ENSG00000128016	ZFP36 ring finger protein	zinc finger protein 36, C3H type, homolog (mouse); Probable regulatory protein with a novel zinc finger structure involved in regulating the response to growth factors. Has been experimentally shown to be able to bind zinc (326 aa)
UPF1	ENSG00000005007	UPF1 regulator of nonsense transcripts homolog (yeast)	UPF1 regulator of nonsense transcripts homolog (yeast); Plays a role in replication-dependent histone mRNA degradation at the end of phase S. Part of a post-splicing multiprotein complex. Involved in nonsense-mediated decay (NMD) as part of the SMG1C complex, a mRNA surveillance complex that recognizes and degrades mRNAs containing premature translation termination codons (PTCs). The complex prob…
WDR33	ENSG00000136709	WD repeat domain 33	WD repeat domain 33 (1336 aa)
ZC3H7B	ENSG00000100403	zinc finger CCCH-type containing 7B	zinc finger CCCH-type containing 7B (977 aa)
