# Supplementary material for: Highly accessible AU-rich regions in 3’ untranslated regions are hotspots for binding of regulatory factors
Source: PLoS Comput Biol. 2017 Apr 14;13(4):e1005460. doi: 10.1371/journal.pcbi.1005460 (PMC5409497; doi:10.1371/journal.pcbi.1005460)
Supplement: S2 Table — (XLSX) [file pcbi.1005460.s004.xlsx]

## Sheet: Table S2
S2 Table. GO-term enrichment analysis of the RBPs analyzed
Analysis Type:	PANTHER Overrepresentation Test (release 20141219)
Annotation Version and Release Date:	GO Ontology database Released 2015-04-13
Bonferroni correction:	true
GO biological process complete	Homo sapiens - REFLIST (21804)	RBP set (48)	RBP set (expected)	RBP set(over/under)	RBP set (fold Enrichment)	RBP set (P-value)	GO term
RNA processing	528	29	1.16	+	> 5	7.58E-31	GO:0006396
regulation of translation	274	21	0.6	+	> 5	1.46E-23	GO:0006417
posttranscriptional regulation of gene expression	479	24	1.05	+	> 5	2.31E-23	GO:0010608
mRNA metabolic process	565	25	1.24	+	> 5	2.82E-23	GO:0016071
negative regulation of translation	77	14	0.17	+	> 5	1.51E-19	GO:0017148
posttranscriptional gene silencing	38	12	0.08	+	> 5	3.86E-19	GO:0016441
mRNA processing	418	20	0.92	+	> 5	3.36E-18	GO:0006397
gene expression	3576	38	7.87	+	4.83	1.26E-17	GO:0010467
gene silencing by miRNA	33	11	0.07	+	> 5	1.53E-17	GO:0035195
posttranscriptional gene silencing by RNA	36	11	0.08	+	> 5	3.97E-17	GO:0035194
gene silencing by RNA	60	12	0.13	+	> 5	8.97E-17	GO:0031047
RNA 3'-end processing	107	13	0.24	+	> 5	1.18E-15	GO:0031123
gene silencing	100	12	0.22	+	> 5	3.88E-14	GO:0016458
RNA metabolic process	3275	33	7.21	+	4.58	5.22E-13	GO:0016070
negative regulation of translation, ncRNA-mediated	9	7	0.02	+	> 5	1.11E-12	GO:0040033
negative regulation of translation involved in gene silencing by miRNA	9	7	0.02	+	> 5	1.11E-12	GO:0035278
regulation of translation, ncRNA-mediated	9	7	0.02	+	> 5	1.11E-12	GO:0045974
regulation of gene expression, epigenetic	211	13	0.46	+	> 5	6.87E-12	GO:0040029
nucleic acid metabolic process	3781	33	8.32	+	3.96	4.01E-11	GO:0090304
mRNA cleavage	16	7	0.04	+	> 5	6.15E-11	GO:0006379
ncRNA processing	263	13	0.58	+	> 5	1.11E-10	GO:0034470
production of miRNAs involved in gene silencing by miRNA	19	7	0.04	+	> 5	2.04E-10	GO:0035196
production of small RNA involved in gene silencing by RNA	20	7	0.04	+	> 5	2.91E-10	GO:0070918
dsRNA fragmentation	20	7	0.04	+	> 5	2.91E-10	GO:0031050
nucleobase-containing compound metabolic process	4257	33	9.37	+	3.52	1.37E-09	GO:0006139
mRNA transport	124	10	0.27	+	> 5	1.42E-09	GO:0051028
pre-miRNA processing	12	6	0.03	+	> 5	2.50E-09	GO:0031054
mRNA 3'-end processing	86	9	0.19	+	> 5	2.52E-09	GO:0031124
macromolecule metabolic process	7002	40	15.41	+	2.59	2.59E-09	GO:0043170
mRNA polyadenylation	28	7	0.06	+	> 5	3.03E-09	GO:0006378
cellular response to dsRNA	30	7	0.07	+	> 5	4.90E-09	GO:0071359
RNA polyadenylation	30	7	0.07	+	> 5	4.90E-09	GO:0043631
heterocycle metabolic process	4451	33	9.8	+	3.37	5.06E-09	GO:0046483
cellular aromatic compound metabolic process	4457	33	9.81	+	3.36	5.27E-09	GO:0006725
establishment of RNA localization	145	10	0.32	+	> 5	6.58E-09	GO:0051236
RNA transport	145	10	0.32	+	> 5	6.58E-09	GO:0050658
nucleic acid transport	145	10	0.32	+	> 5	6.58E-09	GO:0050657
RNA localization	155	10	0.34	+	> 5	1.26E-08	GO:0006403
ncRNA metabolic process	397	13	0.87	+	> 5	1.92E-08	GO:0034660
organic cyclic compound metabolic process	4695	33	10.34	+	3.19	2.40E-08	GO:1901360
cellular nitrogen compound metabolic process	4773	33	10.51	+	3.14	3.88E-08	GO:0034641
nucleobase-containing compound transport	174	10	0.38	+	> 5	3.89E-08	GO:0015931
negative regulation of gene expression	1266	19	2.79	+	> 5	5.46E-08	GO:0010629
nitrogen compound metabolic process	5151	33	11.34	+	2.91	3.47E-07	GO:0006807
response to dsRNA	63	7	0.14	+	> 5	8.35E-07	GO:0043331
RNA splicing	337	11	0.74	+	> 5	1.20E-06	GO:0008380
regulation of cellular protein metabolic process	1980	21	4.36	+	4.82	1.92E-06	GO:0032268
organic substance metabolic process	8585	40	18.9	+	2.12	3.78E-06	GO:0071704
Notch signaling pathway	132	8	0.29	+	> 5	4.11E-06	GO:0007219
inositol lipid-mediated signaling	134	8	0.29	+	> 5	4.62E-06	GO:0048017
phosphatidylinositol-mediated signaling	134	8	0.29	+	> 5	4.62E-06	GO:0048015
negative regulation of cellular protein metabolic process	791	14	1.74	+	> 5	7.68E-06	GO:0032269
RNA catabolic process	216	9	0.48	+	> 5	8.14E-06	GO:0006401
termination of RNA polymerase II transcription	47	6	0.1	+	> 5	8.53E-06	GO:0006369
ribonucleoprotein complex biogenesis	306	10	0.67	+	> 5	8.92E-06	GO:0022613
regulation of protein metabolic process	2153	21	4.74	+	4.43	8.92E-06	GO:0051246
miRNA loading onto RISC involved in gene silencing by miRNA	7	4	0.02	+	> 5	1.53E-05	GO:0035280
RNA secondary structure unwinding	7	4	0.02	+	> 5	1.53E-05	GO:0010501
cellular macromolecule metabolic process	6317	34	13.91	+	2.44	1.82E-05	GO:0044260
negative regulation of protein metabolic process	851	14	1.87	+	> 5	1.95E-05	GO:0051248
fibroblast growth factor receptor signaling pathway	164	8	0.36	+	> 5	2.21E-05	GO:0008543
small RNA loading onto RISC	8	4	0.02	+	> 5	2.61E-05	GO:0070922
Fc-epsilon receptor signaling pathway	168	8	0.37	+	> 5	2.67E-05	GO:0038095
regulation of gene expression	4009	27	8.83	+	3.06	3.89E-05	GO:0010468
miRNA metabolic process	9	4	0.02	+	> 5	4.17E-05	GO:0010586
regulation of macromolecule biosynthetic process	3760	26	8.28	+	3.14	5.44E-05	GO:0051246
cellular response to fibroblast growth factor stimulus	186	8	0.41	+	> 5	5.84E-05	GO:0044344
response to fibroblast growth factor	190	8	0.42	+	> 5	6.88E-05	GO:0071774
epidermal growth factor receptor signaling pathway	196	8	0.43	+	> 5	8.74E-05	GO:0007173
positive regulation of nuclear-transcribed mRNA poly(A) tail shortening	11	4	0.02	+	> 5	9.27E-05	GO:0060213
regulation of nuclear-transcribed mRNA poly(A) tail shortening	11	4	0.02	+	> 5	9.27E-05	GO:0060211
negative regulation of macromolecule metabolic process	1969	19	4.33	+	4.38	9.32E-05	GO:0010605
ERBB signaling pathway	199	8	0.44	+	> 5	9.82E-05	GO:0038127
regulation of cellular biosynthetic process	3925	26	8.64	+	3.01	1.37E-04	GO:0031326
regulation of cellular macromolecule biosynthetic process	3643	25	8.02	+	3.12	1.57E-04	GO:2000112
regulation of biosynthetic process	3976	26	8.75	+	2.97	1.81E-04	GO:0009889
nucleic acid phosphodiester bond hydrolysis	217	8	0.48	+	> 5	1.91E-04	GO:0090305
mRNA splicing, via spliceosome	221	8	0.49	+	> 5	2.19E-04	GO:0000398
RNA splicing, via transesterification reactions with bulged adenosine as nucleophile	221	8	0.49	+	> 5	2.19E-04	GO:0000377
RNA splicing, via transesterification reactions	224	8	0.49	+	> 5	2.43E-04	GO:0000375
Fc receptor signaling pathway	226	8	0.5	+	> 5	2.60E-04	GO:0038093
metabolic process	9728	40	21.42	+	1.87	2.82E-04	GO:0008152
rRNA modification	15	4	0.03	+	> 5	3.18E-04	GO:0000154
positive regulation of nuclear-transcribed mRNA catabolic process, deadenylation-dependent decay	15	4	0.03	+	> 5	3.18E-04	GO:1900153
regulation of nuclear-transcribed mRNA catabolic process, deadenylation-dependent decay	15	4	0.03	+	> 5	3.18E-04	GO:1900151
DNA-templated transcription, termination	90	6	0.2	+	> 5	3.91E-04	GO:0006353
positive regulation of mRNA 3'-end processing	16	4	0.04	+	> 5	4.11E-04	GO:0031442
nitrogen compound transport	471	10	1.04	+	> 5	5.11E-04	GO:0071705
negative regulation of cellular macromolecule biosynthetic process	1110	14	2.44	+	> 5	5.45E-04	GO:2000113
nucleobase-containing compound catabolic process	366	9	0.81	+	> 5	7.35E-04	GO:0034655
regulation of mRNA stability	50	5	0.11	+	> 5	7.49E-04	GO:0043488
positive regulation of mRNA catabolic process	19	4	0.04	+	> 5	8.14E-04	GO:0061014
regulation of RNA stability	53	5	0.12	+	> 5	9.97E-04	GO:0043487
negative regulation of metabolic process	2297	19	5.06	+	3.76	1.11E-03	GO:0009892
neurotrophin TRK receptor signaling pathway	275	8	0.61	+	> 5	1.15E-03	GO:0048011
negative regulation of macromolecule biosynthetic process	1185	14	2.61	+	> 5	1.22E-03	GO:0010558
neurotrophin signaling pathway	280	8	0.62	+	> 5	1.32E-03	GO:0038179
regulation of mRNA catabolic process	22	4	0.05	+	> 5	1.46E-03	GO:0061013
cellular nitrogen compound catabolic process	412	9	0.91	+	> 5	1.98E-03	GO:0044270
heterocycle catabolic process	412	9	0.91	+	> 5	1.98E-03	GO:0046700
histone mRNA metabolic process	24	4	0.05	+	> 5	2.06E-03	GO:0008334
aromatic compound catabolic process	416	9	0.92	+	> 5	2.14E-03	GO:0019439
negative regulation of cellular biosynthetic process	1244	14	2.74	+	> 5	2.19E-03	GO:0031327
negative regulation of biosynthetic process	1262	14	2.78	+	> 5	2.61E-03	GO:0009890
regulation of mRNA 3'-end processing	26	4	0.06	+	> 5	2.82E-03	GO:0031440
regulation of macromolecule metabolic process	5262	28	11.58	+	2.42	3.29E-03	GO:0060255
mRNA export from nucleus	70	5	0.15	+	> 5	3.90E-03	GO:0006406
organic cyclic compound catabolic process	451	9	0.99	+	> 5	4.19E-03	GO:1901361
RNA export from nucleus	79	5	0.17	+	> 5	7.03E-03	GO:0006405
positive regulation of mRNA processing	33	4	0.07	+	> 5	7.24E-03	GO:0050685
regulation of primary metabolic process	5238	27	11.53	+	2.34	1.28E-02	GO:0080090
immune response-regulating cell surface receptor signaling pathway	384	8	0.85	+	> 5	1.39E-02	GO:0002768
regulation of mRNA processing	93	5	0.2	+	> 5	1.55E-02	GO:0050684
positive regulation of mRNA metabolic process	41	4	0.09	+	> 5	1.70E-02	GO:1903313
RNA modification	97	5	0.21	+	> 5	1.90E-02	GO:0009451
cellular metabolic process	8238	34	18.14	+	1.87	2.61E-02	GO:0044237
regulation of mRNA metabolic process	105	5	0.23	+	> 5	2.79E-02	GO:1903311
mRNA catabolic process	190	6	0.42	+	> 5	2.94E-02	GO:0006402
primary metabolic process	8276	34	18.22	+	1.87	2.94E-02	GO:0044238
nuclear export	112	5	0.25	+	> 5	3.81E-02	GO:0051168
regulation of cellular metabolic process	5539	27	12.19	+	2.21	4.04E-02	GO:0031323
cellular response to organic cyclic compound	320	7	0.7	+	> 5	4.77E-02	GO:0071407
