# Supplementary material for: Highly accessible AU-rich regions in 3’ untranslated regions are hotspots for binding of regulatory factors
Source: PLoS Comput Biol. 2017 Apr 14;13(4):e1005460. doi: 10.1371/journal.pcbi.1005460 (PMC5409497; doi:10.1371/journal.pcbi.1005460)
Supplement: S3 Table — (XLSX) [file pcbi.1005460.s005.xlsx]

## Sheet: Hoja1
S3 Table. Fraction ot miRNA target sites bound by RBPs
RBPs binding	target site counts	% target sites
0	31652	25.200
1	21211	16.887
2	17113	13.624
3	13577	10.810
4	10673	8.497
5	8314	6.619
6	6393	5.090
7	4548	3.621
8	3294	2.622
9	2318	1.845
10	1780	1.417
11	1280	1.019
12	992	0.790
13	682	0.543
14	504	0.401
15	341	0.271
16	249	0.198
17	194	0.154
18	147	0.117
19	94	0.075
20	76	0.060
21	64	0.051
22	32	0.025
23	22	0.017
24	12	0.009
25	14	0.011
26	7	0.005
27	7	0.005
28	3	0.002
29	4	0.003
30	3	0.002
31	1	0.001
32	2	0.002
33	1	0.001
