# Supplementary material for: Highly accessible AU-rich regions in 3’ untranslated regions are hotspots for binding of regulatory factors
Source: PLoS Comput Biol. 2017 Apr 14;13(4):e1005460. doi: 10.1371/journal.pcbi.1005460 (PMC5409497; doi:10.1371/journal.pcbi.1005460)
Supplement: S4 Table — (XLSX) [file pcbi.1005460.s006.xlsx]

## Sheet: Table S3
S4 Table. Word enrichment analysis on windows
Intersection of most enriched top words in conserved regions and all windows in 3'UTR.
Word	Word enrichment rank (ranks <= 20)	Word enrichment ranks (rank <= 20)
auauuuu	18	7
uauauuu	2	10
uauuuau	8	9
uuuuaua	4	14
Words in top 20 in two motif analyses (words marked with black in Figure 4c)
Intersection of most enriched top words in windows that overlap miRNA target sites and all windows.
Word	Z-score (Z > 17.5)	miRNA Z-score (Z > 8)
uuuuaua	19.59	10.04
uuuauau	19.84	11.75
uuuacuu	18.33	9.38
uuacuuu	19.12	10.48
uauuuau	18.61	8.26
uauauua	17.95	9.95
uacuuuu	19.45	9.1
uacugua	17.97	10.23
uaaauau	18.18	9.38
acuuuau	18.54	11.56
acauuuu	20.74	8.8
Words in intersection of miRNA target site containing windows (words marked with black in Figure 4d)
