# Supplementary material for: Highly accessible AU-rich regions in 3’ untranslated regions are hotspots for binding of regulatory factors
Source: PLoS Comput Biol. 2017 Apr 14;13(4):e1005460. doi: 10.1371/journal.pcbi.1005460 (PMC5409497; doi:10.1371/journal.pcbi.1005460)
Supplement: S5 Table — (XLSX) [file pcbi.1005460.s007.xlsx]

## Sheet: Table S5
S5 Table. Summary of mapping statistics
REPLICATE	PROTEIN NAME	SRA ACCESSION NUMBER	TOTAL READS	READS FILTERED BECAUSE IS TOO SHORT	READS TRIMMED DUE TO LOW QUALITIES	KEPT READS (QUALITIES AND LENGTH)	UNIQUE READS	AVERAGE READ LENGTH +/- std	MAPPED READS	CONFIDENTLY MAPPED GENOME	CONFIDENTLY MAPPED EXON-JUNCTION	TOTAL CONFIDENTLY MAPPED	% kept reads	%unique reads (relative to kept reads)	%mapped reads	%confidently mapped reads	ratio confidently/total mapped reads	% too short reads	% trimmed reads	JOINED DATASET	SIGNIFICANT CLUSTERS
1	ALKBH5	SRR500478	12632372	267846	6935509	2839214	713364	26.18 +/- 2.68	225786	38861	1530	40391	22.4757	25.1254	31.6509	5.66205	17.8891	2.12031	54.9027	127604	3648
2	ALKBH5	SRR500479	18634947	70720	13932640	4680140	1005043	26.96 +/- 3.02	338656	85637	1576	87213	25.1149	21.4746	33.6957	8.67754	25.7527	0.379502	74.7662
2	C17orf85	SRR500481	23136690	122396	11836663	12688302	2204161	26.05 +/- 3.04	802571	106994	3860	110854	54.8406	17.3716	36.4116	5.02931	13.8124	0.529013	51.1597	110854	4790
1	C22orf28	SRR500482	6175571	30504	3770439	1011490	523788	23.94 +/- 3.23	389443	98968	1889	100857	16.3789	51.7838	74.3513	19.2553	25.8978	0.493946	61.0541	341289	9800
2	C22orf28	SRR500483	17373367	62560	9522226	8405884	2153503	26.20 +/- 3.06	913274	232867	7565	240432	48.3837	25.619	42.4088	11.1647	26.3264	0.360091	54.8093
1	CAPRIN1	SRR500484	30168603	894080	4165832	25728059	1428165	26.17 +/- 2.66	609213	111946	2263	114209	85.2809	5.551	42.657	7.99691	18.747	2.96361	13.8085	1546688	38032
2	CAPRIN1	SRR500485	25130454	2604515	5656423	21673330	6872235	25.88 +/- 2.93	3920844	1405115	27364	1432479	86.2433	31.7083	57.0534	20.8444	36.535	10.364	22.5082
1	CF_Im25	SRR488725	20346314	3486900	9878458	12293936	4408742	29.95 +/- 5.85	3836281	2446493	110528	2557021	60.4234	35.8611	87.0153	57.9989	66.6536	17.1377	48.5516	5086346	32741
2	CF_Im25	SRR488726	11886294	1815735	5621126	4310354	3973678	29.48 +/- 5.87	3666070	2494603	34722	2529325	36.2632	92.1891	92.2589	63.652	68.9928	15.2759	47.2908
1	CF_Im59	SRR488727	57132694	33706485	37598165	21836021	19846628	31.98 +/- 4.50	18964427	15722994	263179	15986173	38.2198	90.8894	95.5549	80.5486	84.2956	58.9968	65.8085	15986173	35463
1	CF_Im68	SRR488729	33238799	14940850	18643337	14461374	12062583	29.97 +/- 5.69	11332227	8210746	221590	8432336	43.5075	83.4124	93.9453	69.9049	74.4102	44.95	56.0891	14386823	30802
2	CF_Im68	SRR488728	24968787	5451945	11642679	13722593	10385151	30.49 +/- 5.95	8915123	5877643	76844	5954487	54.959	75.6792	85.8449	57.3365	66.7909	21.835	46.6289
1	CPSF-100	SRR488734	17120241	1121564	7360976	4020944	283323	27.60 +/- 5.44	212817	79510	175	79685	23.4865	7.04618	75.1146	28.1251	37.443	6.5511	42.9957	136680	1576
2	CPSF-100	SRR488735	46979363	13921777	18627727	4507237	332910	24.40 +/- 3.18	274873	56813	182	56995	9.59408	7.38612	82.5668	17.1202	20.735	29.6338	39.6509
1	CPSF-160	SRR488736	35211507	7700534	35082358	24278668	10983858	32.80 +/- 3.61	9948082	7664585	98356	7762941	68.9509	45.2408	90.57	70.6759	78.0345	21.8694	99.6332	7898913	19794
2	CPSF-160	SRR488737	56806702	19548989	30892134	5589855	516598	23.16 +/- 3.33	496432	135776	196	135972	9.84013	9.24171	96.0964	26.3207	27.3899	34.4132	54.3811
1	CPSF-30	SRR488730	42495508	27473643	38616528	4669060	873105	26.90 +/- 4.99	788249	443585	2709	446294	10.9872	18.6998	90.2811	51.1157	56.6184	64.6507	90.872	733646	13672
2	CPSF-30	SRR488731	46409659	24600328	36627300	2365450	663077	26.55 +/- 4.97	580677	284965	2387	287352	5.09689	28.0317	87.5731	43.3361	49.4857	53.0069	78.9217
1	CPSF-73	SRR488732	55128812	33840566	41774703	13071058	1382022	27.63 +/- 5.00	1191813	632340	4720	637060	23.71	10.5731	86.2369	46.0962	53.453	61.3845	75.7765	1020794	9397
2	CPSF-73	SRR488733	52666374	36142117	41804967	5581613	1158313	25.92 +/- 4.63	955101	381877	1857	383734	10.5981	20.7523	82.4562	33.1287	40.1773	68.6247	79.377
1	CstF-64	SRR488740	21240561	4242428	9372160	15341253	10442772	31.87 +/- 5.65	8971431	6631899	11532	6643431	72.2262	68.0699	85.9104	63.6175	74.051	19.9732	44.1239	18780041	19800
1	CstF-64tau	SRR488741	53262419	21892952	27651303	26165020	15150791	32.55 +/- 3.98	14307732	12044563	92047	12136610	49.1247	57.9048	94.4355	80.1055	84.8255	41.1039	51.9152
1	DCK1	SRR651727	46927985	12944189	23915484	20900388	1025432	27.84 +/- 5.00	660043	318838	425	319263	44.5372	4.90628	64.3673	31.1345	48.37	27.5831	50.9621	319263	1694
1	DGCR8	SRR518497	37065975	8908	2080202	24196182	1136281	27.49 +/- 5.31	758732	506922	8695	515617	65.2787	4.69612	66.7733	45.3776	67.9577	0.0240328	5.61216	515617	4734
1	EWSR1	SRR070461	11564517	211614	2585413	9501514	1755197	27.52 +/- 4.90	846424	248062	1224	249286	82.1609	18.4728	48.2239	14.2027	29.4517	1.82986	22.3564	1035061	13462
1	EWSR1	SRR070460	10980776	255714	2783162	7717176	2408812	26.91 +/- 4.93	1726152	783030	2745	785775	70.279	31.2136	71.6599	32.6209	45.5218	2.32874	25.3458
1	FBL	SRR651725	19789402	2157373	4187512	16370594	3524432	33.73 +/- 4.39	1390447	796220	7706	803926	82.724	21.529	39.4517	22.8101	57.8178	10.9017	21.1604	2053020	4905
2	FBL	SRR651726	45676175	14630853	18890623	29215212	3077092	29.92 +/- 4.67	2218070	1233920	15174	1249094	63.9616	10.5325	72.0833	40.5933	56.3145	32.0317	41.3577
1	Fip1	SRR488738	18522125	3203815	7615501	13546097	4161330	32.02 +/- 5.65	3392362	2309173	17773	2326946	73.1347	30.7198	81.5211	55.9183	68.5937	17.2972	41.1157	5414366	33956
2	Fip1	SRR488739	35402662	5325480	20628154	12870788	4918231	30.07 +/- 5.58	4461521	3042493	44927	3087420	36.3554	38.2124	90.7139	62.775	69.2011	15.0426	58.2672
1	FMR1	SRR527727	29453621	10450998	14225642	13831167	7570656	25.44 +/- 4.06	6587844	3611728	94790	3706518	46.9591	54.7362	87.0181	48.959	56.263	35.4829	48.2984	4803168	37688
2	FMR1	SRR527728	30664555	4893206	12199895	16502866	4615554	25.70 +/- 4.22	2797684	1073968	22682	1096650	53.8174	27.9682	60.6143	23.7599	39.1985	15.9572	39.785
1	FUS	SRR070449/SRR070450	12000937	1872431	4881543	6185389	4948974	25.65 +/- 4.58	4201556	1762314	1120	1763434	51.5409	80.0107	84.8975	35.6323	41.971	15.6024	40.6763	2060986	13946
1	FUS	SRR070448	9922520	190545	1977242	6679785	1098742	26.12 +/- 4.72	818856	297071	481	297552	67.3194	16.4488	74.5267	27.0812	36.3375	1.92033	19.9268
1	FXR1	SRR527731	16689662	18951	3308905	1066550	532988	24.84 +/- 3.97	415047	133164	729	133893	6.39048	49.9731	77.8717	25.1212	32.2597	0.113549	19.8261	709421	15991
1	FXR2	SRR527732	5185017	2432	299303	2284318	1311297	24.13 +/- 3.43	1182006	557626	8873	566499	44.0561	57.4043	90.1402	43.2014	47.9269	0.0469044	5.77246
1	LIN28B	SRR764667	2623250	157	147174	1304689	619705	27.63 +/- 4.77	333231	130833	330	131163	49.7356	47.4983	53.7725	21.1654	39.361	0.00598494	5.61037	582089	10467
2	LIN28B	SRR764668	8617399	846200	4402337	2927437	1122447	23.50 +/- 3.03	808133	181509	93	181602	33.9712	38.3423	71.9974	16.1791	22.4718	9.81967	51.0866
3	LIN28B	SRR764669	219452751	37196871	146879362	79818081	14130039	28.62 +/- 6.70	5365856	267431	1893	269324	36.3714	17.7028	37.9748	1.90604	5.01922	16.9498	66.9298
1	LIN28A	SRR764666	197649544	19788379	117367835	99311540	12615264	31.89 +/- 7.53	3126897	425367	2604	427971	50.2463	12.7027	24.7866	3.39249	13.6868	10.0119	59.3818	427971	3001
1	MOV10	SRR921441	28929686	243666	2368420	24320552	11329801	24.75 +/- 2.98	10390579	6715529	33239	6748768	84.0678	46.5853	91.7102	59.5665	64.9508	0.84227	8.18682	15302229	32839
2	MOV10	SRR921442	21930363	210935	2007309	17325017	12416519	24.93 +/- 3.01	11029460	6763888	38575	6802463	79.0001	71.6681	88.8289	54.7856	61.6754	0.96184	9.1531
1	MOV10	SRR0490650	59490965	31819565	36061403	18600377	5578676	25.42 +/- 4.01	3915629	1744511	6487	1750998	31.2659	29.9923	70.1892	31.3873	44.7182	53.4864	60.6166
1	NOP56	SRR651724	27928406	5546734	8414468	20915585	6008135	33.53 +/- 4.48	1726504	892705	2725	895430	74.89	28.7256	28.7361	14.9036	51.8638	19.8605	30.1287	895430	1024
1	NOP58	SRR651722	19551970	4230483	10424922	13920755	4885825	32.71 +/- 5.02	2197780	1271450	24310	1295760	71.1987	35.0974	44.9828	26.5208	58.9577	21.6371	53.319	2403358	15002
2	NOP58	SRR651723	18123031	4144559	10880866	12315195	3969434	31.57 +/- 5.13	2002167	1085992	21606	1107598	67.9533	32.232	50.4396	27.9032	55.32	22.869	60.0389
1	PAPD5	SRR452496	17185479	25982	4266105	11813102	8726486	27.47 +/- 4.84	5772410	194477	968	195445	68.7389	73.8712	66.1482	2.23968	3.38585	0.151186	24.8239	247572	1785
2	PAPD5	SRR452497	10402122	26049	905562	7119485	4342424	27.63 +/- 5.17	1935321	52030	97	52127	68.4426	60.9935	44.5678	1.20041	2.69345	0.25042	8.70555
1	RBM10	SRR771562	28803529	519726	2446402	24596739	5199660	24.94 +/- 3.30	4572042	2600044	17920	2617964	85.3949	21.1396	87.9296	50.3488	57.2603	1.80438	8.49341	8461083	25636
2	RBM10	SRR771563	32161258	512686	3483255	22995613	11317468	24.86 +/- 3.34	10250633	5806260	36859	5843119	71.501	49.2158	90.5736	51.6292	57.0025	1.59411	10.8306
1	TAF15	SRR070463	9814396	1026289	3865219	6308598	2286193	25.45 +/- 4.34	1572986	561148	430	561578	64.279	36.2393	68.8037	24.5639	35.7014	10.457	39.3832	854848	8720
2	TAF15	SRR070462	14395808	935365	5940278	9578534	2384229	26.23 +/- 4.68	1256049	292796	474	293270	66.537	24.8914	52.6816	12.3004	23.3486	6.49748	41.2639
1	UPF1	SRR921447	21324606	2252994	6151878	8661565	1491120	26.20 +/- 4.22	586639	106033	405	106438	40.6177	17.2154	39.3422	7.13812	18.1437	10.5652	28.8487	183815	1273
2	UPF1	SRR921448	14881239	279120	9265540	5591689	1763945	30.27 +/- 4.81	326183	76499	878	77377	37.5754	31.5458	18.4917	4.38659	23.722	1.87565	62.2632
1	WDR33	SRR1566437	42006096	5279331	10538954	18864481	7659667	27.72 +/- 6.11	6749778	4514037	20043	4534080	44.9089	40.6036	88.121	59.1942	67.1738	12.568	25.0891	4534080	12659
1	ZC3H7B	SRR500486	8174594	315829	2073407	5142451	2267249	25.13 +/- 3.33	1992715	1028592	2807	1031399	62.9077	44.0889	87.8913	45.4912	51.7585	3.86354	25.364	7178232	49472
2	ZC3H7B	SRR500487	20860453	1516362	4042346	17865610	10775501	25.99 +/- 2.89	9808417	6104311	42522	6146833	85.6434	60.3142	91.0252	57.0445	62.669	7.26908	19.378
1	AGO1	SRR650318	28451604	3080094	9749826	12898615	4652765	25.04 +/- 4.17	3316174	1240404	13331	1253735	45.3353	36.0718	71.2732	26.946	37.8067	10.8257	34.2681	1705029	25862
2	AGO1	SRR650319	19387720	1268515	6297422	12236064	2019911	25.76 +/- 4.37	821987	50325	305	50630	63.1124	16.5078	40.6942	2.50655	6.15946	6.54288	32.4815
3	AGO1	SRR650320	17964516	955774	4549767	3865304	1707868	24.78 +/- 4.02	1012573	237811	1215	239026	21.5163	44.1846	59.2887	13.9956	23.6058	5.32034	25.3264
1	AGO1	SRR048973	4155911	1953	140497	1950084	621689	24.86 +/- 3.58	448417	159279	2359	161638	46.9231	31.8801	72.1288	25.9998	36.0464	0.0469933	3.38065
1	AGO2	SRR650321	32245757	7487270	10215491	19868365	2025596	23.75 +/- 2.77	1190553	98746	364	99110	61.6154	10.1951	58.7754	4.89288	8.3247	23.2194	31.6801	2579752	28769
1	AGO2	SRR189784	31605299	10258603	14194592	16622260	6037560	28.28 +/- 3.81	3891342	1366121	7791	1373912	52.5933	36.3221	64.4522	22.7561	35.3069	32.4585	44.9121
2	AGO2	SRR189785	16010960	2634532	7091524	7911595	2921323	27.14 +/- 3.63	1614982	295004	816	295820	49.4136	36.9246	55.2826	10.1262	18.3172	16.4546	44.2917
1	AGO2	SRR189786	52278969	23439219	31010759	26722276	2706087	29.24 +/- 2.96	2041747	303463	2861	306324	51.1148	10.1267	75.4502	11.3198	15.003	44.8349	59.3178
2	AGO2	SRR189787	45460806	10226417	12170263	34415079	2522868	25.21 +/- 4.03	2322726	497045	7541	504586	75.7027	7.33071	92.0669	20.0005	21.7239	22.495	26.7709
1	AGO3	SRR048976	6434465	7183	534816	2674080	889180	23.59 +/- 3.10	736042	238229	1896	240125	41.5587	33.2518	82.7776	27.0052	32.6238	0.111633	8.31174	240125	4931
1	AGO4	SRR048978	3779615	3064	401348	979847	342937	25.58 +/- 4.10	233015	20241	74	20315	25.9245	34.999	67.9469	5.92383	8.71832	0.0810665	10.6188	47529	570
2	AGO4	SRR048979	5910153	4127	339540	1785086	470270	24.02 +/- 3.36	308209	27144	70	27214	30.2037	26.3444	65.5387	5.78689	8.82972	0.069829	5.74503
1	TNRCA	SRR048982	3279932	1365	343241	655960	279215	27.55 +/- 4.15	152048	12330	15	12345	19.9992	42.5659	54.4555	4.42132	8.11915	0.0416167	10.4649	25408	180
2	TNRCA	SRR048983	6008770	4408	558599	511292	511292	27.80 +/- 4.17	193171	13023	40	13063	8.5091	100	37.781	2.5549	6.7624	0.0733594	9.2964
1	TNRCB	SRR048984	4120663	3334	552515	1560782	407478	28.28 +/- 3.81	193213	19491	43	19534	37.877	26.1073	47.4168	4.79388	10.1101	0.0809093	13.4084	28306	346
2	TNRCB	SRR048985	985840	22964	632647	821656	353159	27.14 +/- 3.63	317602	8764	8	8772	83.3458	42.9814	89.9317	2.48387	2.76195	2.32938	64.1734
1	TNRCC	SRR048986	4093131	25503	1550154	3924908	885750	29.24 +/- 2.96	509825	21544	48	21592	95.8901	22.5674	57.5586	2.43771	4.23518	0.623068	37.8721	40894	255
2	TNRCC	SRR048987	4703235	3377	493615	1174501	295753	25.21 +/- 4.03	203832	19261	41	19302	24.9722	25.1812	68.9197	6.52639	9.46956	0.0718016	10.4952
1	PUM2	SRR048967	5104559	10446	1050134	4851486	1183501	29.84 +/- 2.67	450860	88829	93	88922	95.0422	24.3946	38.0954	7.51347	19.7228	0.204641	20.5725	184278	5247
2	PUM2	SRR048968	5351796	24579	1313118	3457039	947206	25.45 +/- 3.80	695651	95328	28	95356	64.5959	27.3993	73.4424	10.0671	13.7074	0.459266	24.536
1	QKI	SRR048969	3682206	3907	392849	2538597	451535	28.77 +/- 3.53	192383	52195	73	52268	68.9423	17.7868	42.6064	11.5756	27.1687	0.106105	10.6688	95384	1281
2	QKI	SRR048970	2845295	2412	83433	1895441	286531	28.59 +/- 3.77	115007	43065	51	43116	66.6167	15.1169	40.1377	15.0476	37.4899	0.0847715	2.93231
3	QKI	SRR048971	5402812	2244	369660	3670252	610109	27.24 +/- 3.58	278524	74296	265	74561	67.9323	16.6231	45.6515	12.2209	26.77	0.0415339	6.84199
1	IMP3	SRR048962	5528859	11244	744185	2271940	1360270	23.88 +/- 3.12	1278983	607208	2835	610043	41.0924	59.8726	94.0242	44.8472	47.6975	0.203369	13.46	74561	32270
2	IMP3	SRR048963	5139795	5304	477064	4641672	2149582	29.72 +/- 2.73	1813071	1293166	21535	1314701	90.3085	46.3105	84.3453	61.1608	72.5124	0.103195	9.28177
3	IMP3	SRR048964	5305048	3596	467666	4739010	1286994	30.18 +/- 2.70	972282	654874	18353	673227	89.3302	27.1574	75.5467	52.31	69.2419	0.0677845	8.81549
4	IMP3	SRR048965	5284622	4817	499805	4748112	676046	30.05 +/- 2.75	436689	234745	10992	245737	89.8477	14.2382	64.5946	36.3492	56.2728	0.0911513	9.45772
1	IMP2	SRR048957	5424701	6606	310717	3027262	1778951	24.73 +/- 3.36	1606879	815070	5503	820573	55.8051	58.7644	90.3273	46.1268	51.0663	0.121776	5.72782	2546751	27691
2	IMP2	SRR048958	5096181	4148	522749	4463195	2042694	29.93 +/- 2.77	1590704	1073502	20004	1093506	87.5792	45.7675	77.8728	53.5325	68.7435	0.0813943	10.2577
3	IMP2	SRR048959	5048013	2551	361408	3424115	754268	29.84 +/- 3.10	469404	269724	4924	274648	67.8309	22.0281	62.2331	36.4125	58.5099	0.0505347	7.15941
4	IMP2	SRR048960	5152928	8038	723367	3678930	519808	29.54 +/- 3.25	278216	110361	1926	112287	71.3949	14.1293	53.5228	21.6016	40.3596	0.155989	14.038
1	IMP1	SRR048950	2769197	4558	78430	1236618	923545	24.17 +/- 3.28	856195	436524	4410	440934	44.6562	74.6831	92.7074	47.7436	51.4992	0.164596	2.83223	1917318	23754
2	IMP1	SRR048951	2313550	3930	48877	2050598	1332349	29.85 +/- 2.79	1088915	790831	22153	812984	88.6343	64.9737	81.729	61.0188	74.66	0.169869	2.11264
3	IMP1	SRR048952	5088192	6317	228986	4360608	975294	30.05 +/- 2.94	661449	428929	13889	442818	85.7005	22.366	67.8205	45.4035	66.9467	0.12415	4.50034
4	IMP1	SRR048953	5047677	7659	673865	4542495	541694	29.70 +/- 3.04	336023	150375	3819	154194	89.9918	11.925	62.0319	28.4651	45.8879	0.151733	13.35
6	IMP1	SRR048955	4210514	3057	702005	318162	194047	24.68 +/- 3.76	92201	66215	173	66388	7.55637	60.99	47.5148	34.2123	72.0036	0.072604	16.6727
1	HuR	SRR189778	18406511	3375640	8841048	13790270	8178698	31.71 +/- 4.62	6375624	3197265	294	3197559	74.9206	59.3077	77.954	39.0962	50.1529	18.3394	48.0322	47159736	51170
2	HuR	SRR189777	18639781	2638452	8145351	14825166	9511092	32.49 +/- 4.42	7818785	4050748	383	4051131	79.5351	64.155	82.207	42.5938	51.8128	14.155	43.6987
1	HuR	SRR189781	55590305	31075087	38236853	23184634	17573818	31.72 +/- 4.27	16311723	12293305	38439	12331744	41.7063	75.7994	92.8183	70.1711	75.6005	55.9002	68.7833
1	HuR	SRR189779	50003968	21016727	29958354	27428482	21495156	28.53 +/- 4.43	19841267	12822343	94771	12917114	54.8526	78.368	92.3058	60.0931	65.1023	42.0301	59.912
2	HuR	SRR189780	40665449	9370145	13226438	29909634	22476972	29.09 +/- 3.94	20771795	11663610	36624	11700234	73.5505	75.1496	92.4137	52.0543	56.3275	23.042	32.525
1	HuR	SRR248532	20954439	2253733	5097566	15206104	7578360	26.87 +/- 4.86	6185415	2961650	304	2961954	72.5675	49.8376	81.6194	39.0844	47.8861	10.7554	24.3269
1	TTP	SRR1046759	6361864	356679	2060774	2772914	1109852	23.82 +/- 3.35	781302	101406	194	101600	43.5865	40.0248	70.397	9.15437	13.0039	5.60652	32.3926	101600	2012
1	DICER1	SRR1176638/SRR1176639	127296616	7289132	30520683	98381992	12427645	28.15 +/- 3.92	3939909	684375	4997	689372	77.2856	12.632	31.7028	5.54708	17.4972	5.7261	23.976	1023700	10459
2	DICER1	SRR1176640/SRR1176641	81699246	3259413	12046787	71685405	4983264	30.02 +/- 4.06	1240160	266305	1221	267526	87.743	6.95157	24.8865	5.36849	21.5719	3.98953	14.7453
3	DICER1	SRR1176642/SRR1176643	50428846	1216434	12484841	35885304	1261597	30.08 +/- 3.92	345550	66580	222	66802	71.1603	3.51564	27.3899	5.29503	19.3321	2.41218	24.7573
1	AUF1	SRR1042839	19695651	181780	7106746	9808837	984611	27.09 +/- 5.25	329923	15600	130	15730	49.802	10.038	33.508	1.59759	4.76778	0.922945	36.0828	1060087	4796
2	AUF1	SRR1042840	20786719	130053	9528910	9565534	1501898	28.29 +/- 5.84	501734	79460	472	79932	46.0175	15.7011	33.4067	5.32207	15.9312	0.625654	45.8413
3	AUF1	SRR1042841	17135862	101020	8599642	5953418	1099570	27.33 +/- 5.78	535843	158098	311	158409	34.7424	18.4696	48.732	14.4064	29.5626	0.589524	50.1851
4	AUF1	SRR1042842	16403050	334827	6924782	5673282	2366206	26.52 +/- 5.32	1638741	805700	316	806016	34.5868	41.7079	69.2561	34.0636	49.1851	2.04125	42.2164
1	RNA-seq	SRR189794	16946721	0	0	16946721	12031962	38.00 +/- 0.00	11207387	7047130	574824	7621954	100	70.9988	93.1468	63.3476	68.0083	0	0	29436122
2	RNA-seq	SRR189795	21207477	0	0	21207477	16080608	38.00 +/- 0.00	14782307	6012102	487548	6499650	100	75.8252	91.9263	40.4192	43.9691	0	0
1	RNA-seq	SRR500121	38003939	0	0	38003939	23393950	36.00 +/- 0.00	22350086	14320757	993761	15314518	100	61.5566	95.5379	65.4636	68.5211	0	0
1	GFP	SRR989633	230968193	867745	26297052	201407032	13142033	31.38 +/- 8.32	4199687	1149021	33289	1182310	87.2012	6.52511	31.9561	8.9964	28.1523	0.375699	11.3856	1845397	11323
2	GFP	SRR989634	228304150	97072	41057410	169378388	12929060	33.08 +/- 9.02	2572494	235948	3995	239943	74.1898	7.63324	19.897	1.85584	9.32725	0.0425187	17.9836
3	GFP	SRR989635	236109583	127236	52763045	170083860	21336061	32.90 +/- 9.00	4506513	415574	7570	423144	72.036	12.5444	21.1216	1.98323	9.38961	0.0538885	22.3468
