# Supplementary material for: Highly accessible AU-rich regions in 3’ untranslated regions are hotspots for binding of regulatory factors
Source: PLoS Comput Biol. 2017 Apr 14;13(4):e1005460. doi: 10.1371/journal.pcbi.1005460 (PMC5409497; doi:10.1371/journal.pcbi.1005460)
Supplement: S6 Table — (XLSX) [file pcbi.1005460.s008.xlsx]

## Sheet: Table S4
S6 Table. GO-term enrichment analysis of genes containing hotspots
Analysis Type:	PANTHER Overrepresentation Test (release 20150430)
Annotation Version and Release Date:	GO Ontology database Released 2015-08-06
Bonferroni correction:	TRUE
GO molecular function complete	All genes with 5 RBPs binding - REFLIST (8922)	hotspot genes (5297)	hotspot genes (expected)	hotspot genes (over/under)	hotspot genes (fold Enrichment)	hotspot_genes (P-value)
poly(A) RNA binding (GO:0044822)	920	705	546.45	+	1.29	5.17E-09
RNA binding (GO:0003723)	1162	861	690.19	+	1.25	1.34E-08
nucleic acid binding (GO:0003676)	2550	1688	1514.62	+	1.11	1.64E-04
organic cyclic compound binding (GO:0097159)	3575	2290	2123.44	+	1.08	2.96E-03
heterocyclic compound binding (GO:1901363)	3555	2276	2111.56	+	1.08	3.85E-03
protein binding (GO:0005515)	5802	3597	3446.21	+	1.04	1.16E-02
binding (GO:0005488)	7272	4449	4319.35	+	1.03	3.29E-03
