# Supplementary material for: Highly accessible AU-rich regions in 3’ untranslated regions are hotspots for binding of regulatory factors
Source: PLoS Comput Biol. 2017 Apr 14;13(4):e1005460. doi: 10.1371/journal.pcbi.1005460 (PMC5409497; doi:10.1371/journal.pcbi.1005460)
Supplement: S7 Table — (XLSX) [file pcbi.1005460.s009.xlsx]

## Sheet: Hoja1
S7 Table. Summary of miRNA target site processing statistics
All Good target sites (GC and GN)	14816099
All Good target sites from expressed miRNAs in HEK293	289416
All Good target sites from expressed miRNAs in HEK293 in expressed transcripts	194335
Non-overlapping good target sites from expressed miRNAs in HEK293	168272
Non-overlapping good target sites from expressed miRNAs in HEK with a 6-mer seed site	125578
