# Supplementary material for: Highly accessible AU-rich regions in 3’ untranslated regions are hotspots for binding of regulatory factors
Source: PLoS Comput Biol. 2017 Apr 14;13(4):e1005460. doi: 10.1371/journal.pcbi.1005460 (PMC5409497; doi:10.1371/journal.pcbi.1005460)
Supplement: S8 Table — (XLSX) [file pcbi.1005460.s010.xlsx]

## Sheet: Table S6
S8 Table. Window counts used in the simulation
RBP NAME	#windows with significant binding sites
AGO1	13997
AGO2	19006
AGO3	2891
AGO4	436
ALKBH5	2328
AUF1	4237
C17orf85	1016
C22orf28	4783
CAPRIN1	20121
CF_Im25	9957
CF_Im59	13864
CF_Im68	12753
CPSF-100	920
CPSF-160	8020
CPSF-30	7193
CPSF-73	4198
CstF-64tau	11630
DCK1	656
DGCR8	1617
DICER1	6351
EWSR1	9253
FBL	1194
Fip1	14744
FMR1	13635
FUS	10445
FXR1	8040
HuR	24601
IMP1	14202
IMP2	18531
IMP3	22485
LIN28	7885
LIN28A	1873
MOV10	22890
NOP56	695
NOP58	1951
PAPD5	963
PUM2	4862
QKI	981
RBM10	5030
TAF	6592
TNRC6A	126
TNRC6B	269
TNRC6C	164
TTP	1858
UPF1	1004
WDR33	6475
ZC3H7B	33469
TOTAL WINDOWS	393995
